# Supplementary material for: Low FNDC5/Irisin expression is associated with aggressive phenotypes in gastric cancer
Source: Front Pharmacol. 2022 Oct 28;13:981201. doi: 10.3389/fphar.2022.981201 (PMC9649517; doi:10.3389/fphar.2022.981201)
Supplement: Supplementary file 1 [file Table2.XLSX]

## Sheet: Sheet1
DATA	FNDC5	OS	osstage	DFS	dfsstage
GSM1523727	1.49222	88.7333	0	3.96667	0
GSM1523728	1.36212	88.2333	0	4.03333	0
GSM1523729	1.46939	88.2333	0	74.9667	0
GSM1523744	1.4563	105.7	0	89.7667	0
GSM1523745	1.4514	105.533	0	84.6	0
GSM1523746	1.78462	25.5	1	5.76667	1
GSM1523747	1.43879	8.7	1	6.36667	1
GSM1523748	1.50849	104.933	0	81.3667	0
GSM1523765	1.48354	14.2	1	9.6	1
GSM1523768	1.47601	24.2333	1	9.4	1
GSM1523769	1.48874	13.7333	1	9.8	1
GSM1523770	1.47901	22.0667	1	12.2333	1
GSM1523771	1.90248	12.6667	1	8.93333	1
GSM1523772	1.7824	10.0333	1	5.8	1
GSM1523773	1.8298	4.33333	1	2.8	1
GSM1523774	1.83777	97.7	0	67.0667	0
GSM1523775	1.34741	97.6	0	95.2333	0
GSM1523776	1.3696	97.4667	0	97.2	0
GSM1523777	1.37909	92.9333	0	62.2	0
GSM1523778	1.49148	92.6333	0	11.7	0
GSM1523779	1.56227	92.6	0	74.2	0
GSM1523780	1.34731	16.4	1	2.63333	1
GSM1523781	1.53916	2.93333	1	2.23333	1
GSM1523782	1.38692	4.4	1	0.4	1
GSM1523783	1.42482	91.9333	0	89.1	0
GSM1523784	1.42712	91.3	0	84.3	0
GSM1523785	1.44671	11.7667	1	8.9	1
GSM1523786	1.50785	28.4667	1	23.5333	1
GSM1523787	1.36448	89.6333	0	84.4333	0
GSM1523788	1.30439	8.26667	1	7.66667	1
GSM1523789	1.34603	11.8	1	8.43333	1
GSM1523790	1.30705	80.9333	0	57.2667	1
GSM1523791	1.3085	81.1333	0	58.7	0
GSM1523792	1.26663	80.8	0	59.8333	0
GSM1523793	1.25921	80.7333	0	12.5667	0
GSM1523794	1.61798	27	1	0.633333	1
GSM1523795	1.36307	80.0667	0	49.0667	0
GSM1523796	1.50506	57.6333	1	49.8667	1
GSM1523797	1.32958	28.2667	1	24.5	1
GSM1523798	1.24944	61.8333	1	28.0667	1
GSM1523799	1.35264	77.5	0	3.1	0
GSM1523800	1.43552	76.9333	0	48.6667	0
GSM1523801	1.29641	76.9333	0	60.6333	0
GSM1523802	1.36537	76.7667	0	1.2	0
GSM1523803	1.54265	7.06667	1	0.633333	1
GSM1523804	1.39937	76.7	0	60.0667	0
GSM1523805	1.34569	4.46667	1	2.96667	1
GSM1523806	1.50256	12.7	1	0.533333	1
GSM1523807	1.3564	73.7333	0	71.6667	0
GSM1523808	1.47291	73.5	0	72.5	0
GSM1523809	1.29339	73.4333	0	11.5333	0
GSM1523810	1.32269	73.0667	0	0.733333	0
GSM1523811	1.46588	72.8667	0	4.8	0
GSM1523812	1.38851	72.8333	0	59	0
GSM1523813	1.33906	72.8333	0	59.3667	0
GSM1523814	1.3627	72.7333	0	59.4667	0
GSM1523815	1.4792	25.1667	1	18.7667	1
GSM1523816	1.42166	72.0667	0	36.5333	0
GSM1523817	1.3387	6.23333	1	5.83333	1
GSM1523818	1.34094	9.83333	1	7.86667	1
GSM1523819	1.46194	10.1	1	8.1	1
GSM1523820	1.28693	23.7	1	0.766667	1
GSM1523821	1.2864	71.1	0	63.8333	0
GSM1523822	1.25405	70.9667	0	59.7	0
GSM1523823	1.31769	70.9	0	59.2	0
GSM1523824	1.29834	70.6667	0	70.2667	0
GSM1523825	1.36335	4	1	2.83333	1
GSM1523826	1.5265	2.7	1	1.83333	1
GSM1523827	1.37778	70.0333	0	69.5333	0
GSM1523828	1.43577	5.86667	1	1.36667	1
GSM1523829	1.27926	69.8333	0	47.4333	0
GSM1523830	1.41397	53.4333	1	32.4333	1
GSM1523831	1.31186	30.9	1	0.1	1
GSM1523832	1.41658	17.6667	1	6.7	1
GSM1523833	1.34584	8.86667	1	8.03333	1
GSM1523834	1.41698	44.5667	1	18.2	1
GSM1523835	1.69076	69.3	0	59.0333	0
GSM1523836	1.43627	69.2333	0	59.9667	0
GSM1523837	1.59492	26.8333	1	3	1
GSM1523838	1.30868	10.3333	1	9.7	1
GSM1523839	1.35769	69.1333	0	68.2	0
GSM1523840	1.28694	22.8333	1	5.66667	1
GSM1523841	1.38787	42.0667	1	17.2667	1
GSM1523842	1.69068	48.7333	1	46.2	1
GSM1523843	1.50584	25.8667	1	10.8333	1
GSM1523844	1.37631	68.9	0	34.6667	0
GSM1523845	1.37993	9.66667	1	6.1	1
GSM1523846	1.41748	68.3667	0	43.8	0
GSM1523847	1.50384	68.1333	0	58.8	0
GSM1523848	1.37788	68.1333	0	49.0333	0
GSM1523849	1.5587	28.0333	1	0.533333	1
GSM1523850	1.66785	36.4	1	10.0333	1
GSM1523851	1.37785	67.2333	0	9.16667	0
GSM1523852	1.46243	31	1	27.8	1
GSM1523853	1.42738	66.7333	0	1.83333	0
GSM1523854	1.42087	66.7333	0	58.8667	0
GSM1523855	1.49333	21.9333	1	12.1333	1
GSM1523856	1.39042	66.2	0	65.4667	0
GSM1523857	1.75998	14.4333	1	5.9	1
GSM1523858	1.82665	17.1	1	5.93333	1
GSM1523859	1.58995	53.1333	0	50.0333	0
GSM1523860	1.1689	42.2	1	0.733333	1
GSM1523861	1.57045	64.8	0	59.3667	0
GSM1523862	1.76417	21	1	11.3333	1
GSM1523863	1.31479	64.5667	0	59.8333	0
GSM1523864	1.38928	63.9667	0	60.2	0
GSM1523865	1.33584	63.7	0	24.8	0
GSM1523866	1.4346	4.36667	1	3.9	1
GSM1523867	1.39926	33.2667	1	9.7	1
GSM1523868	1.31336	63.2667	0	3.3	1
GSM1523869	1.34375	62.5333	0	14.1	0
GSM1523870	1.3849	62.4667	0	59.1667	0
GSM1523871	1.4596	62.3667	0	21.7667	0
GSM1523872	1.32379	15.0333	1	13.6	1
GSM1523873	1.24348	24.0333	1	0.6	1
GSM1523874	1.46018	62.1	0	59.8333	0
GSM1523875	1.52314	8.46667	1	6.23333	1
GSM1523876	1.34122	61.9	0	58.7	0
GSM1523877	1.85792	13.1	1	4.13333	1
GSM1523878	1.33335	61.8667	0	59.7	0
GSM1523879	1.45254	61.1667	0	0.666667	0
GSM1523880	1.34591	60.9667	0	54.9667	0
GSM1523881	1.317	14.9	1	13.7333	1
GSM1523882	1.29503	60.7	0	59.7	0
GSM1523883	1.39171	39.5333	1	30.0333	1
GSM1523884	1.39986	60.4333	0	3.06667	0
GSM1523885	1.349	60.2333	0	59.9667	0
GSM1523886	1.47955	5.6	1	3.96667	1
GSM1523887	1.5378	60.2	0	59.4333	0
GSM1523888	1.32676	59.9	0	59.8333	0
GSM1523889	1.45142	59.6667	0	55.3	0
GSM1523890	1.45577	59.5667	0	57.2	1
GSM1523891	1.53678	59.5667	0	48.6333	0
GSM1523892	1.33505	59.4667	0	47.5	0
GSM1523893	1.53267	20.1	1	3.96667	1
GSM1523894	1.45179	35.7667	1	18.6333	1
GSM1523895	1.45976	59.0333	0	49.0333	0
GSM1523896	1.342	28.0333	1	18.3	1
GSM1523897	1.59972	58.8667	0	57.5	0
GSM1523898	1.37486	58.8333	0	49.5667	0
GSM1523899	1.5057	58.0667	0	57.1	0
GSM1523901	1.39604	57.4667	0	53.5667	0
GSM1523903	1.76796	39.8	1	38.4333	1
GSM1523904	1.55247	55.3667	0	42.3667	1
GSM1523905	1.46709	55.3	0	44.4	0
GSM1523906	1.41865	55.3	0	46.0333	0
GSM1523908	1.48095	55.0667	0	48.9667	0
GSM1523909	1.41351	54.5333	0	49.3333	0
GSM1523910	1.54479	54.3333	0	48.5	0
GSM1523911	1.55617	21.8333	1	6.96667	1
GSM1523918	1.63921	28.1333	1	25.9	1
GSM1523919	1.49949	84.1	0	78.2	0
GSM1523920	1.51122	9.33333	1	3.23333	1
GSM1523921	1.46954	83.3	0	61	0
GSM1523922	1.48708	23.6	1	16.5667	1
GSM1523923	1.53253	26.4	1	11.7	1
GSM1523924	1.53736	82.2	0	73.5333	0
GSM1523925	1.60311	6.3	1	4.36667	1
GSM1523926	1.4799	69.0333	0	61.1333	0
GSM1523927	1.4778	80.7667	0	80.7667	0
GSM1523928	1.61015	54.1333	1	17.9333	1
GSM1523929	1.44865	88.3333	0	60.2333	0
GSM1523930	1.42844	78.5333	0	61.1667	0
GSM1523931	1.37143	77.6	0	71.9333	0
GSM1523932	1.35018	12.6667	1	0.8	1
GSM1523933	1.39284	75.2667	0	69.5333	0
GSM1523934	1.29086	12.8	1	11.6333	1
GSM1523935	1.31996	87.4	0	85.2667	0
GSM1523936	1.36799	17.5667	1	10.8333	1
GSM1523937	1.33322	19.6667	1	9.76667	1
GSM1523938	1.73821	5.76667	1	0.7	1
GSM1523939	1.74397	11.2333	1	7.93333	1
GSM1523940	1.46078	20.0333	1	13.8667	1
GSM1523941	1.34447	4.53333	1	0.6	1
GSM1523942	1.50575	70.2667	0	69.5667	0
GSM1523943	1.42394	5.53333	1	2.93333	1
GSM1523944	1.36344	69.6333	0	11.5	0
GSM1523945	1.48747	17.5333	1	15.2667	1
GSM1523946	1.44645	68.9333	0	3.7	0
GSM1523947	1.33504	68.4333	0	64.2333	0
GSM1523948	1.70624	27.4667	1	15.3333	1
GSM1523949	1.91634	10.1	1	3.23333	1
GSM1523950	1.31415	68.2	0	58.8333	0
GSM1523951	1.40893	53.0333	1	36.5	1
GSM1523952	1.35712	100.867	0	100.867	0
GSM1523953	1.37313	84.7667	0	84.7667	0
GSM1523954	1.5615	100.867	0	60.2333	0
GSM1523955	1.59045	34.3667	1	31.4	1
GSM1523956	1.40157	31.1333	1	19.0667	1
GSM1523957	1.34384	100.633	0	70.0333	0
GSM1523958	1.49261	100.233	0	97.2	0
GSM1523959	1.39064	17.4333	1	10.2	1
GSM1523960	1.32941	99	0	61.4	0
GSM1523961	1.35974	9.5	1	6.16667	1
GSM1523962	1.7457	20.1333	1	14.4667	1
GSM1523963	1.28041	45.7667	1	40.8333	1
GSM1523964	1.39678	98.5333	0	98.5333	0
GSM1523965	1.35652	11.4667	1	8.9	1
GSM1523966	1.47474	51.8	1	0.766667	1
GSM1523967	1.4583	98.4667	0	93.4667	0
GSM1523968	1.82239	45.1667	1	35.8667	1
GSM1523969	1.60315	17.9	1	12.1333	1
GSM1523970	1.33703	15.7	1	7.4	1
GSM1523971	1.83283	13.3	1	11.6667	1
GSM1523972	1.53687	6.5	1	6.03333	1
GSM1523973	1.29091	87.2667	0	23.7667	0
GSM1523974	1.38161	98.2333	0	91.9333	0
GSM1523975	1.56322	7.2	1	1.9	1
GSM1523976	1.60305	56	1	24.5333	1
GSM1523977	1.57488	1	1	0.7	1
GSM1523978	1.32833	16.2333	1	13.0333	1
GSM1523979	1.4561	9.43333	1	3.36667	1
GSM1523980	1.3652	6.7	1	4.33333	1
GSM1523981	1.18049	97.2	0	77.0667	0
GSM1523982	1.41482	8.7	1	4.63333	1
GSM1523983	1.32756	10.1	1	5.66667	1
GSM1523984	2.14462	96.9667	0	21.8	0
GSM1523985	1.43266	77.5333	1	0.733333	1
GSM1523986	1.51043	86.8	0	73.7333	1
GSM1523987	1.53197	18.2667	1	13.1	1
GSM1523988	1.77778	14.8333	1	0.766667	1
GSM1523989	1.52471	86.7	0	64.9667	0
GSM1523990	1.66755	14.1667	1	5.73333	1
GSM1523991	1.5402	95.2	0	12.1	0
GSM1523992	1.50068	20.1333	1	15.6333	1
GSM1523993	1.44818	68.1333	1	35.4667	1
GSM1523994	1.48757	86.3667	0	35.4	0
GSM1523995	1.51494	6.36667	1	6.06667	1
GSM1523996	1.51676	35.2	1	30	1
GSM1523997	1.50308	25.2	1	18.1667	1
GSM1523998	1.34696	21.2333	1	9.36667	1
GSM1523999	1.52213	93.8667	0	57.6333	0
GSM1524000	1.44244	93.8667	0	2.1	0
GSM1524001	1.52482	93.6333	0	88.2	0
GSM1524002	1.37629	86.1333	0	5.06667	0
GSM1524003	1.38971	85.9333	0	82.4	0
GSM1524004	1.47037	5.93333	1	0.7	1
GSM1524005	1.50195	9.46667	1	2.1	1
GSM1524006	1.98153	26.2667	1	12.1333	1
GSM1524007	1.33044	10.3667	1	5.56667	1
GSM1524008	1.30439	10.8333	1	6.7	1
GSM1524009	1.51114	65	1	59.1667	1
GSM1524010	1.80347	19.7	1	18.5333	1
GSM1524011	1.39641	90.2	0	58.6333	0
GSM1524012	1.52904	85.2333	0	83.0333	0
GSM1524013	1.47557	89.9	0	70.2	0
GSM1524014	1.45737	11.3333	1	7.66667	1
GSM1524015	1.64179	24.8667	1	6.06667	1
GSM1524016	1.35726	27.8	1	14	1
GSM1524017	1.36167	85.0333	0	10.7	0
GSM1524018	1.44397	84.7667	0	73.2	0
GSM1524019	1.48979	8.33333	1	6.16667	1
GSM1524020	1.46431	84.3	0	61.1667	0
GSM1524021	1.48797	12.9333	1	11.9	1
GSM1524022	1.80507	8.03333	1	3.46667	1
GSM1524023	1.48474	83.8333	0	81.4333	0
GSM1524024	1.40257	89.4333	1	49.4667	1
GSM1524025	1.3442	81.8333	1	14.1	1
GSM1524026	1.65527	83.6	0	81.3667	1
GSM1524027	1.49324	59.7	1	57.7667	1
GSM1524028	1.30572	47.7	1	26.5667	1
GSM1524029	2.05027	31.1	1	21.7	1
GSM1524030	1.82526	31.3333	1	27.5333	1
GSM1524031	1.32126	82	0	14.1333	1
GSM1524032	1.41943	77.2	1	12.2	1
GSM1524033	1.41539	80.8333	0	80.2667	0
GSM1524034	1.6108	44.0667	1	18.1667	1
GSM1524035	1.838	80.3	0	60.4333	0
GSM1524036	1.47497	79.9333	0	71	0
GSM1524037	1.42294	23.4333	1	18	1
GSM1524038	1.49269	8.63333	1	8.43333	1
GSM1524039	1.2833	12.0667	1	11.8	1
GSM1524040	1.34744	36.1667	1	18.3	1
GSM1524041	1.34604	77.3333	0	68.4333	0
GSM1524042	1.37172	10.8333	1	0.533333	1
GSM1524043	1.35451	16.8333	1	4.1	1
GSM1524044	1.50876	22.8667	1	3.06667	1
GSM1524045	1.57472	89.1333	0	64.6	0
GSM1524046	1.60249	88.0333	0	87.5333	0
GSM1524047	1.35748	69.8667	0	33.9667	0
GSM1524048	1.46365	46.8	1	36.3	1
GSM1524049	1.42317	87.8	0	0.5	0
GSM1524050	1.51167	57.1333	1	21.7333	1
GSM1524051	1.46744	87.2667	0	85.0333	0
GSM1524052	1.48059	13.1667	1	8.76667	1
GSM1524053	1.36795	86.9333	0	79.8333	0
GSM1524054	1.37076	86.5667	0	12.5667	0
GSM1524055	1.46179	37.9333	1	12.1333	1
GSM1524056	1.56527	14.1667	1	7.5	1
GSM1524057	1.75473	15.9333	1	14.9667	1
GSM1524058	1.54566	85.4667	0	85.4667	0
GSM1524059	1.23477	85.2	0	79.2333	0
GSM1524060	1.39014	84.8333	0	70.3	0
GSM1524061	1.4817	84.6	0	84.3333	0
GSM1524062	1.64551	70.2	1	43.4333	1
GSM1524068	1.29546	92.8667	0	91.2333	0
GSM1524069	1.46802	85.6	1	0.3	1
GSM1524070	1.51545	91.6333	0	86.2	0
GSM1524071	1.39225	90.7667	0	85.8333	0
GSM1524072	1.50419	42.9333	1	0.733333	1
