# Supplementary material for: Low FNDC5/Irisin expression is associated with aggressive phenotypes in gastric cancer
Source: Front Pharmacol. 2022 Oct 28;13:981201. doi: 10.3389/fphar.2022.981201 (PMC9649517; doi:10.3389/fphar.2022.981201)
Supplement: Supplementary file 3 [file Table3.XLSX]

## Sheet: Immu_sample_score (26)
Tag	FNDC5	B cells naive	B cells memory	Plasma cells	T cells CD8	T cells CD4 naive	T cells CD4 memory resting	T cells CD4 memory activated	T cells follicular helper	T cells regulatory (Tregs)	T cells gamma delta	NK cells resting	NK cells activated	Monocytes	Macrophages M0	Macrophages M1	Macrophages M2	Dendritic cells resting	Dendritic cells activated	Mast cells resting	Mast cells activated	Eosinophils	Neutrophils	P-value	Pearson Correlation	RMSE
GSM1523727	1.49222	0.00621781	0	0.109363	0.0494875	0	0.154154	0	0.104227	0	0.0266919	0	0.018418	0	0	0.0897682	0.183884	0.0200796	0.0582191	0.0157017	0.0489056	0	0.114883	0	0.418278	0.907535
GSM1523728	1.36212	0	0.042179	0.0508365	0.0309594	0	0.0625105	0.0423383	0.146908	0	0.0448515	0	0.0443655	0	0.0310222	0.0978265	0.101362	0.0175	0.0644243	0	0.0442436	0.0567748	0.121898	0	0.556384	0.841541
GSM1523729	1.46939	0	0.0340455	0.0457467	0.0331234	0	0.114062	0.0101185	0.0910315	0	0.0710272	0	0	0	0	0.0717022	0.165719	0.0942156	0.0579708	0.0324545	0.0150186	0.0889016	0.0748631	0	0.470739	0.885812
GSM1523744	1.4563	0	0.0317402	0.0439103	0.0513844	0	0.059696	0.0358432	0.177159	0	0.014254	0	0.0332012	0	0.0542026	0.106832	0.187593	0.00234416	0.0944072	0	0.0423272	0	0.0651057	0	0.464259	0.885676
GSM1523745	1.4514	0.0431281	0	0.0588329	0.0414425	0	0.0991846	0.0281524	0.0869779	0	0.0215455	0	0.0265918	0	0.100344	0.0857464	0.175551	0.0200804	0.0276129	0	0.0580391	0	0.126771	0	0.50492	0.866825
GSM1523746	1.78462	0	0.024398	0.0651754	0.0244409	0	0.16245	0	0.12754	0	0.0494182	0	0.0272155	0.0147981	0.0632711	0.0482281	0.104901	0.0129111	0.041276	0	0.0590044	0.116684	0.0582894	0	0.448337	0.894172
GSM1523747	1.43879	0	0.0244425	0.0797163	0.0019791	0	0.126089	0	0.119786	0	0.109477	0	0	0	0	0.0573927	0.112179	0.0321652	0.0577927	0	0.125128	0	0.153852	0	0.454547	0.890606
GSM1523748	1.50849	0	0.0315196	0.0673756	0	0	0.185639	0.0074608	0.0591789	0	0.0620066	0	0.0189639	0	0	0.0578093	0.186007	0.099814	0.0226595	0.0720987	0	0.0595618	0.0699048	0	0.503397	0.873239
GSM1523765	1.48354	0	0.0444815	0.0810174	0	0	0.105656	0	0.16633	0	0.0657135	0.0048021	0.00554054	0.00445354	0.0688545	0.0919558	0.195652	0.0607423	0.0140626	0	0.0687019	0.00499389	0.0170422	0	0.477317	0.880687
GSM1523768	1.47601	0	0.00788025	0.0532504	0.0207017	0	0.116299	0.0292138	0.0873677	0	0.0646291	0.00678111	0	0	0.0591437	0.055819	0.0963442	0.0307247	0.0777478	0	0.145001	0.0371934	0.111903	0	0.586031	0.827718
GSM1523769	1.48874	0.00115369	0.00771992	0.0304175	0	0	0.102679	0.0492057	0.0800801	0	0.106486	0.0191039	0	0	0.0388258	0.101284	0.144472	0.0718811	0.0207136	0.0980949	0	0.0576972	0.0701857	0	0.609924	0.82368
GSM1523770	1.47901	0	0	0.0324929	0	0	0.0403854	0.182725	0.0620208	0	0.16793	0	0.0155835	0	0	0.179673	0.183267	0	0.0187653	0.0190555	0	0	0.098101	0	0.599635	0.810659
GSM1523771	1.90248	0	0.0108325	0.00648786	0	0	0.0911625	0.040986	0.0461631	0	0.187576	0	0.0315208	0	0.0150288	0.111262	0.203774	0.0321757	6.19431e-05	0.101958	0	0.0633105	0.0577016	0	0.626285	0.806413
GSM1523772	1.7824	0	0.0284145	0.056277	0.0573242	0	0.0656869	0	0.145802	0	0.120824	0	0.0327138	0	0	0.160175	0.17019	0.028958	0.047339	0.0352822	0.0186851	0.00368247	0.0286452	0	0.55564	0.836903
GSM1523773	1.8298	0.00591419	0	0.0479724	0.0204138	0	0.122825	0	0.125376	0	0.169458	0	0.0287998	0.012661	0	0.106145	0.176536	0.0284044	0.0123452	0	0.0706396	0.0257571	0.0467524	0	0.60282	0.814429
GSM1523774	1.83777	0	0	0.0736271	0	0	0.184487	0	0.142205	0	0.135074	0	0	0	0	0.0832178	0.133606	0.0131088	0.0348155	0.0200755	0.0274733	0.0755759	0.0767335	0	0.485377	0.875904
GSM1523775	1.34741	0	0.000448249	0.0899451	0.0264819	0	0.141928	0	0.136964	0	0.0497216	0	0.0396739	0	0.04619	0.0644958	0.116323	0.0460534	0.0582952	0	0.0963915	0.0283799	0.0587074	0	0.45692	0.889941
GSM1523776	1.3696	0	0.0223652	0.0379759	0	0	0.0678738	0.105525	0.144897	0	0.174318	0	0	0	0	0.143803	0.190527	0.016544	0.0455158	0.0181511	0	0	0.0325041	0	0.575963	0.827617
GSM1523777	1.37909	0	0	0.100761	0	0	0.245571	0.0123825	0.0930886	0	0.0290576	0.00385927	0.00111385	0	0.104392	0.0539315	0.198173	0	0.0523313	0	0.0613929	0	0.0439447	0	0.412593	0.91011
GSM1523778	1.49148	0	0.00392747	0.0524314	0	0	0.173382	0.0495857	0.082572	0	0.0431839	0.0109325	0	0	0.0263995	0.104842	0.123911	0.0274074	0.0784158	0	0.058868	0.0424381	0.121703	0	0.584258	0.827913
GSM1523779	1.56227	0	0	0.118741	0.000541648	0	0.0852511	0.0781975	0.0572182	0	0.119939	0	0.0300141	0	0.00490631	0.118242	0.165163	0.0632152	0.0213788	0.051236	0	0.0566231	0.0293329	0	0.593318	0.826457
GSM1523780	1.34731	0	0	0.0549536	0.0379564	0	0.0634178	0.120934	0.0494242	0	0.0416575	0.0312995	0.00975003	0	0.0544503	0.143774	0.181913	0.00642306	0.0521246	0.0188339	0.00759644	0.0394448	0.0860467	0	0.573258	0.831953
GSM1523781	1.53916	0	0.084817	0.0646456	0	0	0.166018	0	0.104653	0	0.0566435	0.0259173	0	0	0.0221207	0.0312564	0.073985	0.0692838	0.09079	0	0.173185	0	0.0366844	0	0.286488	0.965384
GSM1523782	1.38692	0	0.0267006	0.0436305	0	0	0.166265	0.0181089	0.0449043	0	0.0070805	0.0172005	0.00908676	0.0131121	0.100137	0.0829949	0.166002	0.0125421	0.0451678	0	0.145445	0	0.101623	0	0.528399	0.854222
GSM1523783	1.42482	0.101514	0.00896486	0	0.00945969	0	0.0578859	0	0.146763	0	0.156429	0	0	0	0	0.038821	0.129139	0.0924523	0.0655535	0	0.0723098	0.049657	0.07105	0	0.523563	0.860321
GSM1523784	1.42712	0	0	0.119754	0	0	0.12732	0	0.114791	0	0.14543	0	0.00563733	0.0041148	0	0.0599473	0.108941	0.0256933	0.0609452	0.0153019	0.023303	0.0971718	0.0916486	0	0.56133	0.839973
GSM1523785	1.44671	0	0.0249741	0.0535013	0.0172411	0	0.0313687	0.0818218	0.108067	0	0.109619	0	0.0309777	0	0.0205157	0.116957	0.160408	0.0154601	0.0461887	0.0592502	0	0.0431949	0.0804548	0	0.53049	0.856276
GSM1523786	1.50785	0	0.0927884	0.109695	0.0382424	0	0.0651903	0.00366637	0.0801806	0	0.0940346	0	0	0	0	0.0786413	0.157632	0.067342	0.0403254	0.0126112	0.0186518	0.10645	0.0345482	0	0.626447	0.810353
GSM1523787	1.36448	0.0332076	0	0.105519	0	0	0.171107	0	0.153545	0	0.104384	0.00575643	0	0.00381228	0.0338703	0.0577915	0.0700282	0.016508	0.0794866	0	0.11871	0.012467	0.0338076	0	0.328456	0.948873
GSM1523788	1.30439	0.00794575	0.0325346	0.0948781	0	0	0.121466	0.0452566	0.0643877	0	0.124466	0	0.00725478	0	0.0344645	0.0681018	0.16234	0.031526	0.0271187	0.103199	0	0.0338787	0.0411824	0	0.601583	0.829165
GSM1523789	1.34603	0.00990317	0	0.079979	0	0	0.127995	0	0.032456	0.0108972	0.0900837	0	0.00814972	0	0.0755119	0.0864194	0.257276	0.0185267	0.0498843	0	0.0656051	0	0.0873128	0	0.533163	0.852652
GSM1523790	1.30705	0	0	0.0326977	0	0	0.060107	0.0858618	0.0713726	0	0.0601779	0.0100919	0.0304668	0.00920394	0.0754239	0.147932	0.120846	0	0.0963329	0	0.0613118	0	0.138174	0	0.616001	0.801351
GSM1523791	1.3085	0.00541085	0	0.0355518	0.0299839	0	0.00213755	0.130293	0.103479	0	0.0578792	0.0125589	0.0366614	0	0.0327482	0.14804	0.188014	0	0.0724859	0.0288423	0	0.0229883	0.0929256	0	0.60108	0.81477
GSM1523792	1.26663	0.00901289	0	0.0805931	0	0	0.196672	0.0377884	0.0972034	0	0.119301	0.01466	0	0	0.00450242	0.108362	0.142033	0.0405483	0.0377125	0	0.0176635	0.0504239	0.0435235	0	0.497943	0.869954
GSM1523793	1.25921	0.0175385	0	0.128378	0.0170818	0	0.0932468	0	0.11369	0	0.119013	0	0.0380074	0	0.0170505	0.158618	0.145003	0.0234701	0.00378699	0.00144003	0.0288438	0	0.0948326	0	0.576138	0.825047
GSM1523794	1.61798	0	0	0.0463384	0.0900766	0	0	0.120382	0.0972351	0	0.0800112	0.0804775	0	0	0.113449	0.165484	0.14352	0	0.00614402	0.00340436	0	0.0263717	0.0271057	0	0.596164	0.814055
GSM1523795	1.36307	0.00533687	0	0.082993	0.0231805	0	0.0866653	0.0506166	0.0523762	0	0.048337	0	0.0331515	0.00610882	0.0849628	0.073871	0.183899	0.00456885	0.0389043	0	0.134701	0.000659979	0.0896669	0	0.544182	0.846967
GSM1523796	1.50506	0	0.00861024	0.0605215	0	0	0.0904193	0.0445094	0.0270939	0	0.101852	0.0116296	0	0.0191457	0.00620667	0.0725336	0.192243	0.0421195	0.0441358	0.0368198	0	0.0708736	0.171287	0	0.689457	0.773973
GSM1523797	1.32958	0.022973	0	0.0422976	0	0	0.108745	0.0294434	0.0608199	0	0.0726133	0	0.0283437	0	0	0.107202	0.131644	0.0888046	0.0232916	0.036413	0	0.101516	0.145893	0	0.531609	0.854671
GSM1523798	1.24944	0.0185937	0	0.0354188	0.0367311	0	0.0385135	0.0654955	0.141198	0	0.210648	0	0	0	0.0276503	0.0865904	0.134911	0.0211046	0.0457815	0.0262135	0.00747459	0.0649026	0.038772	0	0.70001	0.766246
GSM1523799	1.35264	0	0	0.0607376	0.0611595	0	0.0896772	0.00972519	0.0895019	0	0.0889566	0	0	0	0	0.0837447	0.184596	0.0507463	0.0346736	0	0.0868902	0.0361685	0.123422	0	0.537588	0.851947
GSM1523800	1.43552	0	0.0142761	0.017249	0.0325838	0	0.0153135	0.112465	0.0992181	0	0.0933613	0.0232714	0	0	0.0598782	0.176987	0.197948	0.00851709	0.0384281	0	0.0147921	0.0102962	0.0854158	0	0.662455	0.775403
GSM1523801	1.29641	0	0	0.0620366	0.023532	0	0.0709303	0.0214012	0.17088	0	0.151372	0	0.0279269	0	0.029854	0.108162	0.158033	0.0263343	0.0590289	0	0.0371433	0.00960167	0.0437638	0	0.556364	0.838874
GSM1523802	1.36537	0	0.00270724	0.0610671	0	0	0.110874	0	0.143533	0	0.0651196	0.0109137	0.0249073	0	0	0.136092	0.149029	0.025783	0.052608	0.000146388	0.0378661	0.00797831	0.171376	0	0.522764	0.854965
GSM1523803	1.54265	0	0.0239987	0.0927766	0	0	0.104855	0.052865	0.0884576	0	0.0935885	0	0.0278675	0	0.0661284	0.0847661	0.177094	0.0326539	0.0235634	0.0263812	0	0.0154878	0.0895171	0	0.545557	0.849996
GSM1523804	1.39937	0	0.0602018	0.0649952	0	0	0.19672	0.0150706	0.0468996	0	0.0768638	0.0165417	0	0	0.0333635	0.0444422	0.137668	0.042862	0.0345111	0.0121496	0.0511681	0.0922145	0.0743289	0	0.586665	0.833902
GSM1523805	1.34569	0	0.0332361	0.0657896	0	0	0.108287	0.107181	0.0710402	0	0.12066	0.0116532	0	0	0.0433439	0.11533	0.118873	0.0558324	0.0415512	0.0176879	0.00573858	0.0378083	0.0459876	0	0.602457	0.822974
GSM1523806	1.50256	0	0.0227318	0.0605341	0	0	0.146116	0.0407919	0.0681984	0	0.1022	0.00696614	0	0	0.0912169	0.0708992	0.178928	0.0286534	0.0282826	0.0202505	0.00496057	0.0568075	0.0724628	0	0.565232	0.842089
GSM1523807	1.3564	0	0.00138826	0.0661821	0	0	0.0924612	0.0471076	0.0927374	0	0.0657643	0	0.0165953	0	0.0310461	0.102395	0.164901	0.0428859	0.0372611	0	0.0533679	0.0444321	0.141474	0	0.589903	0.825497
GSM1523808	1.47291	0	0	0.0343096	0.0524304	0	0.0698316	0.00785939	0.122796	0	0.119379	0	0	0	0.0135485	0.0677484	0.173712	0.0309003	0.0492799	0	0.0724273	0.0936144	0.0921628	0	0.588131	0.8275
GSM1523809	1.29339	0	0	0.0754047	0	0	0.0647943	0.110394	0.101941	0	0.112546	0	0.0177602	0	0	0.10588	0.146223	0.0362659	0.0397661	0	0.0182819	0.0385102	0.132233	0	0.603542	0.818488
GSM1523810	1.32269	0	0.0178434	0.0267368	0.0486476	0	0.0245201	0.139647	0.0589671	0	0.119596	0.00850894	3.39196e-05	0	0.110445	0.169971	0.174644	0.00180177	0.0165597	0.0124375	0	0.0114002	0.0582405	0	0.68058	0.767556
GSM1523811	1.46588	0	0.0210173	0.0515826	0	0	0.0828813	0.0932069	0.0857281	0	0.0742452	0.017221	0.0137131	0	0.0283428	0.132917	0.152825	0.0328949	0.0573658	0.0247934	0	0.0650583	0.0662067	0	0.622486	0.810299
GSM1523812	1.38851	0	0.015352	0.0731245	0.042344	0	0.00274377	0.0907256	0.143488	0	0.117685	0	0.00899614	0	0	0.144471	0.159491	0.0230359	0.0248537	0.0593349	0	0.0668313	0.0275234	0	0.661805	0.788288
GSM1523813	1.33906	0	0.0567648	0.0483648	0	0	0.134721	0	0.152499	0	0	0	0.0598185	0	0.0332775	0.10603	0.107284	0.0705019	0.0416942	0.0329951	0.0422128	0.00760744	0.106229	0	0.467066	0.885286
GSM1523814	1.3627	0.0302026	0	0.0638423	0.0464784	0	0.0530494	0.0133462	0.162195	0	0.0331457	0	0.0202402	0.016604	0	0.0990896	0.162312	0.0430207	0.051899	0	0.098568	0.048208	0.0577988	0	0.521977	0.859977
GSM1523815	1.4792	0.00524045	0	0.0810126	0.0531867	0	0.00862672	0.0143376	0.110143	0	0.122365	0	0.058972	0	0	0.120499	0.263751	0.0727492	0.0312623	0.0192525	0	0	0.0386022	0	0.553436	0.840881
GSM1523816	1.42166	0	0	0.0747808	0.0212944	0	0.1819	0.0282593	0.146402	0	0.085845	0	0.0121866	0	0.0188409	0.0804382	0.136676	0.0603976	0.0362442	0	0.0429479	0.0247042	0.0490829	0	0.445973	0.894793
GSM1523817	1.3387	0	0.0790667	0.0628268	0.00997076	0	0.159205	0.0158523	0.072329	0	0.0152632	0	0.0309598	0	0.144239	0.0497031	0.103552	0.023789	0.0241995	0	0.123719	0	0.0853258	0	0.375596	0.92677
GSM1523818	1.34094	0.00808451	0	0.0797343	0.109637	0	0.0812437	0.00261982	0.102096	0	0.0854228	0.0396601	0	0	0	0.0869206	0.159434	0.0520547	0.0389849	0	0.0502822	0	0.103825	0	0.480745	0.878172
GSM1523819	1.46194	0	0	0.0734245	0.03508	0	0.203167	0.0206873	0.0412914	0.00030531	0.0369695	0	0.00165595	0	0.0324426	0.0544465	0.208159	0.127607	0.0490027	0.0596389	0.0368489	0	0.0192731	0	0.403417	0.914609
GSM1523820	1.28693	0.00713037	0	0.0617648	0	0.00546777	0.0253997	0.0275622	0.088891	0	0.0888482	0.00496396	0.0154725	0	0.100254	0.0484637	0.166396	0.0143944	0.114183	0	0.102186	0	0.128622	0	0.444051	0.895382
GSM1523821	1.2864	0	0.014245	0.0384701	0	0	0.124622	0.105547	0.0688641	0	0.07792	0	0.0181692	0	0.0640646	0.133164	0.174513	0	0.0372107	0.0357173	0	0.0343419	0.0731516	0	0.517358	0.861146
GSM1523822	1.25405	0	0.0254756	0.0248302	0	0	0.0206035	0.07526	0.0793409	0	0.115307	0	0.000637355	0	0.0448611	0.127912	0.211793	0.00122321	0.0251597	0	0.0291685	0.0290267	0.189402	0	0.642683	0.787971
GSM1523823	1.31769	0	0.0163603	0.0462152	0.00370049	0	0.0386731	0.155985	0.0525072	0	0.0664298	0.0076358	0.0145864	0	0.0454626	0.142197	0.134249	0	0.084889	0	0.046485	0.01953	0.125093	0	0.632686	0.796739
GSM1523824	1.29834	0	0.00866691	0.0579669	0.0180614	0	0.119621	0.0901532	0.0826567	0	0.0450077	0	0.0421357	0	0.0841074	0.109467	0.175667	0.0182675	0.0315439	0	0.0513494	0.0209468	0.0443803	0	0.539546	0.850796
GSM1523825	1.36335	0	0.0523352	0.0400346	0.0199389	0.0103594	0.0753922	0	0.0931414	0	0	0.0447057	0.0156385	0	0.0498569	0.0341449	0.225648	0	0.243943	0	0.0437564	0	0.0511057	0	0.342653	0.942953
GSM1523826	1.5265	0.0136589	0	0.0884103	0.0374867	0	0.136226	0	0.125923	0	0.0794162	0	0.021314	0	0	0.0871067	0.115334	0.0197411	0.0449498	0	0.0744461	0.0456013	0.110385	0	0.573694	0.832371
GSM1523827	1.37778	0.0145598	0	0.0385509	0.0351378	0	0.112799	0.0465765	0.114373	0	0.175079	0	0	0	0	0.0819772	0.154603	0.0221484	0.0553513	0	0.0419371	0.0603694	0.0465382	0	0.627864	0.804798
GSM1523828	1.43577	0.0298851	0	0.0656377	0	0	0.151397	0.0129701	0.081876	0	0.0742666	0	0.00273698	0	0.103241	0.0702027	0.147918	0	0.0443624	0.0197977	0.0578884	0.072085	0.0657351	0	0.572069	0.837781
GSM1523829	1.27926	0	0.00498262	0.0662071	0.00166045	0	0.102509	0	0.128535	0	0.0915592	0	0.0373437	0	0.0153365	0.113015	0.188363	0.0445525	0.0486795	0.0313042	0.0254555	0.0219818	0.0785161	0	0.40965	0.911455
GSM1523830	1.41397	0	0.0108066	0.0437385	0	0	0.118675	0.0475223	0.100321	0	0.137388	0.00190207	0.0140831	0	0.0176126	0.100576	0.177547	0.0614511	0.0296084	0.00762272	0.00810536	0.036949	0.0860915	0	0.5794	0.831787
GSM1523831	1.31186	0	0	0.127566	0.0556718	0	0.0834641	0.0129767	0.100542	0.0391616	0.00758622	0.00385046	0	0.0397619	0.033109	0.166651	0.0628879	0.0337452	0.0777785	0	0.105396	0.00932036	0.0405306	0	0.4591	0.887702
GSM1523832	1.41658	0	0.0603256	0.110802	0.0157463	0	0.0720239	0.00740873	0.120719	0.000396882	0.139878	0.00462524	0	0	0	0.0677875	0.163052	0.0100087	0.0589458	0	0.0641165	0.0109415	0.0932237	0	0.529517	0.855077
GSM1523833	1.34584	0	0.0520018	0.064095	0.035453	0	0.136183	0	0.0828839	0.0105582	0.0580413	0	0	0	0.0157388	0.0699674	0.136081	0.0377257	0.0561255	0	0.131016	0.0510307	0.0630992	0	0.495135	0.873018
GSM1523834	1.41698	0	0.0144971	0.0468824	0	0	0.126406	0	0.116163	0	0.138187	0	0	0	0.0479508	0.06105	0.13955	0.0390996	0.0450861	0	0.0785969	0.0546624	0.0918681	0	0.657339	0.794132
GSM1523835	1.69076	0.0775732	0	0.0263327	0	0	0.107213	0.0057574	0.131372	0	0.0191485	0.0180098	0.00521223	0	0.175836	0.0836619	0.183997	0.0255571	0.047476	0	0.0483236	5.85485e-05	0.0444719	0	0.551264	0.843373
GSM1523836	1.43627	0	0.00954343	0.0462524	0	0	0.124546	0.0385971	0.0427679	0	0.106453	0	0	0	0.0401759	0.0862534	0.124561	0	0.0650109	0	0.0987335	0.0768518	0.140254	0	0.665868	0.783395
GSM1523837	1.59492	0	0.0514997	0.0646569	0.0229442	0	0.202897	0.00535937	0.151953	0	0	0.0121973	0.0260322	0.00684953	0.0732851	0.0721807	0.103405	0.0344512	0.0534283	0.0235478	0.0211886	0.0492648	0.0248599	0	0.325365	0.948172
GSM1523838	1.30868	0.00446632	0	0.0466406	0.00730459	0	0.0393659	0.125587	0.067786	0	0.186847	0	0.00261772	0	0.0810339	0.146065	0.128759	0	0.0388428	0	0.0284462	0.00140183	0.0948364	0	0.636393	0.793282
GSM1523839	1.35769	0.0597025	0	0.0331665	0	0	0.118662	0.00183303	0.0591694	0	0.00681407	0.026688	0	0.0263409	0.111564	0.0271712	0.135168	0.0126158	0.0598384	0	0.0855355	0.0735018	0.16223	0	0.586683	0.824848
GSM1523840	1.28694	0	0	0.0791046	0	0	0.144925	0	0.174103	0	0.0422299	0.0288421	0.00435805	0	0.00786892	0.0903581	0.145514	0.0122928	0.0464745	0	0.0797691	0.0363247	0.107835	0	0.466071	0.885289
GSM1523841	1.38787	0	0	0.0888122	0.0590447	0	0.0902845	0	0.0638911	0.032401	0.0427985	0.0340165	0	0	0	0.0806407	0.20353	0.0679059	0.062598	0	0.0659365	0.0301279	0.0780126	0	0.522334	0.860851
GSM1523842	1.69068	0	0.00101015	0.069	0.0590691	0	0.018171	0.0223903	0.134584	0	0.158781	0	0.00170285	0	0.0140474	0.0863595	0.173464	0.0383803	0.0585664	0	0.0472336	0.0686693	0.0485724	0	0.582606	0.830074
GSM1523843	1.50584	0.00244075	0	0.0769157	0	0	0.127623	0.0278174	0.050977	0	0.0641817	0	0.0289686	0	0.00787476	0.0790994	0.169796	0.101217	0.0311569	0.10109	0	0.109976	0.0208653	0	0.617019	0.824178
GSM1523844	1.37631	0	0.0108686	0.0412239	0	0	0.121356	0.00429106	0.162247	0	0.0289046	0.00429419	0	0	0.0168034	0.0993171	0.187357	0.0465942	0.0509576	0	0.0971787	0.0122883	0.116319	0	0.448251	0.893605
GSM1523845	1.37993	0	0	0.0693156	0	0	0.0463946	0.0358122	0.121203	0	0.0945041	0	0.0347507	0.010862	0.0815136	0.148312	0.197675	0.0547297	0.028031	0.0147744	0.00255898	0.00206847	0.0574942	0	0.584454	0.82463
GSM1523846	1.41748	0	0	0.0841358	0.0550909	0	0.0283682	0.0473326	0.140656	0	0.14647	0	0.0138669	0.0213403	0.0107789	0.122742	0.165933	0.0243027	0.0357016	0.0392911	0.00389681	0.0259943	0.0340996	0	0.625048	0.806059
GSM1523847	1.50384	0.0280448	0	0.0447695	0.00198797	0	0.0439054	0.0643368	0.143164	0	0.0653919	0	0.0678316	0	0.0372719	0.154761	0.204739	0.0155722	0.0368336	0	0.00136677	0.00290272	0.087121	0	0.481023	0.876614
GSM1523848	1.37788	0.0114455	0.0186933	0.0655897	0.00178607	0.00941639	0	0.141653	0.0795757	0	0.183772	0	0.00176868	0	0.0382026	0.144955	0.156432	0.0330895	0.0140566	0.0542837	0	0.0160869	0.0291939	0	0.731212	0.751004
GSM1523849	1.5587	0	0	0.0448631	0.0862727	0	0.0166063	0.0367862	0.131993	0	0.0530791	0	0.0142422	0	0.0616992	0.105997	0.171793	0.0184593	0.0377427	0	0.0684685	0.06465	0.0873482	0	0.606931	0.816584
GSM1523850	1.66785	0	0	0.092531	0.0342719	0	0.107984	0	0.0977654	0	0.161487	0	0.0296944	0	0	0.0581119	0.153392	0.0334087	0.049344	0.0848521	0.00402368	0.0672567	0.0258774	0	0.551372	0.846731
GSM1523851	1.37785	0	0.0488241	0.0356338	0.00351953	0	0.0857289	0.0763418	0.047835	0	0.0300344	0.0311556	0.0140378	0	0.0244228	0.13013	0.109198	0.00323654	0.0643727	0	0.0717229	0.0556435	0.168163	0	0.61315	0.807463
GSM1523852	1.46243	0.0200296	0	0.0512095	0.0208332	0	0.0684073	0	0.155456	0	0.135165	0	0.0454291	0	0.0333245	0.0888996	0.111673	0.0156587	0.0655486	0	0.0466186	0.0543514	0.0873968	0	0.530842	0.85291
GSM1523853	1.42738	0.00806005	0	0.065903	0.0130103	0	0.15416	0.0265034	0.158036	0	0.111734	0	0.0146496	0	0.0534588	0.0726324	0.140556	0.0230096	0.0584916	0	0.0426913	0.0102653	0.0468379	0	0.42793	0.902997
GSM1523854	1.42087	0	0.0410092	0.0600328	0	0	0.0964163	0.0871741	0.0444999	0	0.144317	0	0.0106694	0	0.0951396	0.10932	0.153285	0.00821772	0.012039	0.0353448	0	0.0446756	0.0578591	0	0.597798	0.824557
GSM1523855	1.49333	0	0.00177693	0.0698273	0	0.00684142	0.112269	0.00286809	0.104592	0	0.0303107	0.000944519	0.0174248	0.00541504	0.0861173	0.0723222	0.111291	0.0872176	0.0384627	0	0.105555	0.0421052	0.10466	0	0.457723	0.889793
GSM1523856	1.39042	0.00829911	0	0.0817474	0.0349062	0	0	0.147145	0.0677844	0	0.0850032	0	0.00320507	0	0.127906	0.120148	0.167844	0	0.0284868	0.0220746	0	0.0525493	0.0529012	0	0.580849	0.831085
GSM1523857	1.75998	0	0	0.0461757	0	0	0.171035	0.0218924	0.0896624	0	0.114362	0	0.0175879	0	0	0.122672	0.210178	0.00645597	0.0264136	0.0483435	0	0.0308945	0.0943263	0	0.509498	0.864097
GSM1523858	1.82665	0	0.026822	0.0325857	0	0	0.192095	0	0.0484506	0	0.165895	0	0.0146787	0	0	0.111034	0.213732	0.0168709	0.0126081	0.144473	0	0.000316823	0.0204373	0	0.491267	0.873501
GSM1523859	1.58995	0.00402931	0	0.086534	0	0	0.0608819	0.0167059	0.050313	0.00218349	0.0854735	0	0.0271682	0	0.046735	0.121755	0.159968	0.0799035	0.0211828	0	0.0907928	0.0511018	0.0952712	0	0.528599	0.854668
GSM1523860	1.1689	0	0	0.0492433	0.0077849	0	0.046321	0.113553	0.0733	0	0.043707	0	0.055916	0	0.073315	0.1481	0.150537	0.0106164	0.0726002	0.00821858	0.00797315	0	0.138815	0	0.617619	0.802299
GSM1523861	1.57045	0.0166407	0	0.0666724	0	0	0.097774	0.0947247	0.064413	0	0.0805343	0	0.0312841	0	0.036866	0.112639	0.111181	0.0372681	0.0482547	0	0.022718	0.0516281	0.127402	0	0.578565	0.830857
GSM1523862	1.76417	0	0.057661	0.0229351	0.0118152	0	0.146397	0	0.099293	0	0.170625	0	0.00626154	0	0	0.114718	0.23381	0.0239191	0.0323749	0.0321881	0	0.000302241	0.0477009	0	0.608432	0.812775
GSM1523863	1.31479	0	0.0151878	0.0200423	0.0938524	0	0	0.155661	0.0796592	0.00434503	0.0834808	0	0.0260076	0	0.0937999	0.157171	0.163584	0.000806555	0.0131501	0.0314716	0	0	0.061781	0	0.63433	0.796013
GSM1523864	1.38928	0	0	0.0841369	0	0	0.268817	0.07725	0.0505498	0	0.0631995	0.0213896	0.00424289	0	0.0543999	0.0891237	0.153977	0.0272566	0.0333896	0	0.0256914	0	0.0465766	0	0.433132	0.900745
GSM1523865	1.33584	0	0	0.0921262	0.0299333	0	0.109729	0.0224982	0.10901	0	0.0246485	0.00306139	0.0241787	0	0.137588	0.081109	0.228854	0.0145295	0.00842109	0	0.0231664	0.0384501	0.0526969	0	0.476495	0.880425
GSM1523866	1.4346	0	0	0.117729	0.0175135	0	0.079548	0.0701048	0.0999623	0	0.11556	0	0.0022259	0	0.041999	0.115598	0.156966	0.0455222	0.035819	0.0238932	0.00651319	0.0148026	0.056243	0	0.640377	0.801164
GSM1523867	1.39926	0	0	0.0828226	0.0561047	0	0.0616665	0.00204093	0.172709	0	0.122554	0	0.0298948	0	0.00143771	0.0513421	0.122542	0.0154899	0.0650427	0.00742768	0.0346858	0.0823163	0.0919229	0	0.462362	0.886942
GSM1523868	1.31336	0	0.0292997	0.0366611	0.0477377	0	0	0.103631	0.113827	0	0.0952954	0	0.00586809	0	0	0.104267	0.149238	0.0134189	0.0794154	0.0142934	0.00154572	0.0541302	0.151371	0	0.650008	0.792425
GSM1523869	1.34375	0	0.00851481	0.0830432	0	0	0.139579	0	0.100761	0	0.103638	0	0	0	0	0.0887026	0.0877344	0.0872354	0.060408	0	0.0984486	0.0324569	0.109478	0	0.443808	0.896025
GSM1523870	1.3849	0	0.0385616	0.0412006	0.0254287	0	0	0.150031	0.0982575	0	0.092698	0	0.0267841	0	0.0506226	0.143276	0.139859	0.0194415	0.0630613	0.0331704	0	0.0252939	0.0523134	0	0.584754	0.826717
GSM1523871	1.4596	0	0.0367007	0.0569306	0.0171016	0	0.0649372	0.0314027	0.136967	0	0.120371	0	0.0158076	0	0.0395046	0.0810956	0.147804	0.0477119	0.0511258	0	0.0609183	0.033712	0.0579104	0	0.523383	0.860216
GSM1523872	1.32379	0	0.0364065	0.0555302	0.0364702	0	0.0548503	0	0.0807812	0	0.100145	0.0150894	0	0	0.0932203	0.0680549	0.183481	0.0485674	0.030629	0	0.0674844	0.0156795	0.11361	0	0.569939	0.836276
GSM1523873	1.24348	0	0	0.0593392	0.101315	0	0	0.104742	0.142911	0	0.0844959	0.0265829	0	0	0.0518811	0.129744	0.136252	0.0357749	0.0396044	0.029602	0	0.0224873	0.0352683	0	0.664632	0.785357
GSM1523874	1.46018	0.0193742	0	0.0353182	0.00265989	0	0.0834994	0.0202908	0.0979661	0	0.0479701	0.00824047	0.00768276	0	0.108083	0.129645	0.143578	0.00294127	0.0644303	0	0.10846	0.0220588	0.0978022	0	0.557554	0.837204
GSM1523875	1.52314	0	0.0378265	0.0493873	0.0260784	0	0.0443419	0.0901634	0.144144	0	0.017105	0.0071014	0.0204256	0	0.041118	0.0874351	0.154527	0.0126714	0.0617682	0	0.110741	0.0280584	0.067107	0	0.389248	0.920374
GSM1523876	1.34122	0	0	0.0697469	0	0	0.0869754	0.108181	0.0613355	0	0.118679	0	0.0152264	0	0.0482008	0.0998195	0.165863	0	0.0390729	0	0.0258522	0.0606602	0.100387	0	0.498528	0.870613
GSM1523877	1.85792	0	0.036198	0.0394753	0	0	0.136588	0	0.111801	0	0	0.00977594	0.0175911	0	0.0586205	0.0309866	0.222122	0	0.0625667	0	0.143527	0	0.130748	0	0.301074	0.960564
GSM1523878	1.33335	0	0.0107384	0.0359321	0	0	0.109895	0.0852176	0.0809453	0	0.0999679	0	0.0208307	0	0.0270524	0.126185	0.129689	0.0654527	0.0369283	0.0944709	0	0.0283757	0.0483191	0	0.611946	0.819274
GSM1523879	1.45254	0	0.0418889	0.0555052	0.0891582	0	0.0286181	0	0.139841	0	0.141536	0	0	0	0.0781458	0.0553645	0.110726	0.0316331	0.0735351	0	0.0803993	0.0186548	0.0549941	0	0.496333	0.87139
GSM1523880	1.34591	0	0.0137295	0.0428631	0.0370381	0	0.0519754	0.0609961	0.20316	0	0.127867	0	0.0270718	0	0	0.116218	0.135822	0.0296918	0.0449195	0.0158572	0.0114238	0.0205961	0.0607699	0	0.563046	0.835112
GSM1523881	1.317	0	0.06739	0.0612243	0	0	0.237264	0	0.0883721	0	0	0	0.0596723	0	0.0217467	0.0571243	0.130053	0.00135247	0.0532236	0	0.100171	0.0195344	0.102872	0	0.359433	0.93413
GSM1523882	1.29503	0	0.0211238	0.0306469	0.0451867	0	0.0520732	0.125841	0.0780233	0	0.102778	0	0	0	0.0265614	0.131263	0.174261	0.0181969	0.0478921	0	0.0131071	0.0419288	0.0911168	0	0.56248	0.837976
GSM1523883	1.39171	0	0	0.0687817	0.131458	0	0.0186997	0.056997	0.141123	0	0.154609	0	0	0	0.024325	0.149355	0.0927532	0.00324013	0.0574963	0	0.0487071	0.00047747	0.0519774	0	0.556164	0.834709
GSM1523884	1.39986	0.0321321	0	0.0838438	0	0	0.104772	0.00574371	0.114119	0	0.117055	0	0	0.0406103	0	0.0756708	0.137141	0.0262552	0.0653619	0.0100424	0.0519126	0.0834769	0.0518633	0	0.583492	0.832952
GSM1523885	1.349	0	0.037593	0.0166949	0.00632059	0	0	0.128768	0.139559	0	0.120463	0.0117168	0	0	0.00414795	0.119014	0.130332	0.00830723	0.0684266	0	0.0445015	0	0.164156	0	0.602912	0.813479
GSM1523886	1.47955	0.00665822	0.000587293	0.0278496	0	0	0.0581627	0.0776936	0.0678366	0	0.0683885	0	0.0218327	0.00885323	0.0733308	0.116763	0.153798	0	0.0663144	0	0.0587144	0.065168	0.128049	0	0.63401	0.797809
GSM1523887	1.5378	0	0.0153501	0.0515803	0.0470987	0	0.0656176	0.0902921	0.0750991	0	0.112087	0	0	0	0.00976182	0.138446	0.145478	0.0295257	0.0510956	0	0.0624057	0	0.106162	0	0.613224	0.809832
GSM1523888	1.32676	0	0.0220914	0.0280405	0.0575859	0	0	0.134693	0.148	0	0.120793	0	0.0098985	0	0.0625066	0.145859	0.135269	0.016767	0.0302361	0.0358271	0	0.00188623	0.0505454	0	0.70131	0.761457
GSM1523889	1.45142	0.0193301	0	0.0880384	0	0	0.159425	0	0.10881	0	0.0681154	0.0369792	0	0	0.0176412	0.0666147	0.124692	0.0132053	0.0634869	0	0.146471	0	0.0871916	0	0.390303	0.920334
GSM1523890	1.45577	0	0	0.113894	0.0257687	0	0.0900684	0	0.141206	0	0.106319	0	0	0	0	0.0428051	0.176129	0.0420707	0.0502717	0	0.0609882	0.061523	0.0889547	0	0.524556	0.859488
GSM1523891	1.53678	0.0244915	0	0.036914	0	0	0.0830964	0.0303407	0.0283708	0	0.0338343	0.0200082	0	0	0.118644	0.0323909	0.156879	0.00603525	0.0630027	0	0.106447	0.0765477	0.182997	0	0.637569	0.793032
GSM1523892	1.33505	0	0.0361678	0.0562999	0.0711275	0	0.0410676	0.035505	0.118149	0	0.106629	0	0.0177197	0	0.00154758	0.125565	0.151064	0.0303324	0.0498288	0.0488117	0	0.0652188	0.0449665	0	0.607462	0.816902
GSM1523893	1.53267	0	0	0.0794765	0.0267616	0	0.193389	0.0183178	0.121315	0	0.0571167	0.0147343	0	0.0013306	0.00362693	0.0589327	0.129953	0.0810075	0.0647981	0	0.0516239	0.0143729	0.0832438	0	0.39304	0.918685
GSM1523894	1.45179	0	0.0399668	0.0555675	0	0	0.142792	0.0179578	0.101553	0	0.0713991	0.049157	0	0	0.0377564	0.106715	0.159773	0.00744714	0.0533428	0	0.0554764	0	0.101097	0	0.332919	0.946023
GSM1523895	1.45976	0	0.00996838	0.0419528	0.0393803	0	0.0269189	0.115199	0.100867	0	0.0469265	0.046497	0	0	0.145066	0.121353	0.138197	0.00743253	0.0267656	0	0.0484553	0	0.0850214	0	0.491903	0.872344
GSM1523896	1.342	0	0.00631515	0.0571682	0.0610095	0	0.0167694	0.0407122	0.137679	0	0.109463	0	0.00548382	0	0	0.133194	0.199754	0.0671246	0.0258343	0.0562824	0	0.0510109	0.0321999	0	0.662119	0.790738
GSM1523897	1.59972	0	0.0306834	0.0653028	0.0246835	0	0.0498814	0.0659819	0.125889	0	0.0345644	0.017935	0.00336097	0	0.0440613	0.0686438	0.192677	0.0106153	0.123449	0	0.0645956	0	0.0776761	0	0.321391	0.949468
GSM1523898	1.37486	0	0	0.0887518	0	0	0.135844	0.0930883	0.0908779	0	0.124051	0	0	0	0.0321127	0.0463907	0.0595306	0.0143401	0.0547979	0	0.107861	0.0365843	0.115769	0	0.467966	0.884736
GSM1523899	1.5057	0	0.0457177	0.0546253	0	0	0.181752	0.0390513	0.090305	0.0130967	0.176885	0.00119114	0.00918531	0	0.0118777	0.113704	0.101298	0.0308194	0.0530266	0.0191129	0.0199633	0.0170184	0.0213703	0	0.502305	0.866202
GSM1523901	1.39604	0	0	0.0285985	0.054911	0	0	0.13744	0.0701748	0	0.0674467	0	0.014777	0	0.100544	0.151668	0.175548	0	0.0291104	0.0605709	0	0.0576989	0.0515101	0	0.614267	0.810967
GSM1523903	1.76796	0	0.0179381	0.0428424	0	0	0.21618	0.0555027	0.0589667	0	0.0202455	0.0126021	0.0177716	0	0.150359	0.104436	0.154626	0	0.0591626	0	0.0276219	0.0166828	0.0450629	0	0.397942	0.916919
GSM1523904	1.55247	0	0.0244711	0.0459389	0	0	0.120639	0.0248365	0.0725293	0	0.109465	0	0.023689	0	0.0389793	0.0839967	0.174616	0.0420527	0.0307585	0.0574516	0	0.0797014	0.070876	0	0.578858	0.83688
GSM1523905	1.46709	0	0.00348333	0.0741916	0.0147224	0	0.142574	0.0341878	0.0434697	0.00656343	0.0164288	0.0196345	0.00206985	0.0130451	0	0.0723491	0.164838	0.0872353	0.0786552	0.0451438	0	0.0481369	0.133271	0	0.510218	0.867364
GSM1523906	1.41865	0.00651704	0.0356624	0.0606489	0.0279734	0	0.0356785	0.0832388	0.134758	0	0.120103	0.00416031	0	0	0.0716476	0.142918	0.102187	0.0320345	0.0350966	0.0471996	0	0.0284854	0.0316906	0	0.702496	0.766445
GSM1523908	1.48095	0	0.00956743	0.0634816	0	0	0.0219612	0.135948	0.0657183	0	0.0893986	0.0173413	0.0040422	0	0.0386569	0.119654	0.222986	0	0.091949	0.0240707	0	0	0.0952247	0	0.595887	0.821024
GSM1523909	1.41351	0	0	0.047627	0.0368456	0.022676	0	0.145781	0.0628535	0	0.0908515	0.0261813	0.00507821	0	0.0542615	0.132375	0.156226	0.00667299	0.0403046	0.0432393	0	0.0503038	0.0787225	0	0.638004	0.801885
GSM1523910	1.54479	0.043562	0	0.045967	0.0197213	0	0	0.122788	0.116448	0	0.112094	0	0.0215182	0	0.0480063	0.122959	0.134734	0.0047118	0.0731996	0.0448283	0	0.0081682	0.0812955	0	0.565531	0.83759
GSM1523911	1.55617	0	0.0136479	0.0333689	0	0.011927	0.0804979	0.0625249	0.0896533	0	0.0678212	0.0170718	0.0201262	0	0.0564964	0.0739097	0.106044	0	0.113206	0	0.159784	0	0.0939211	0	0.548628	0.842923
GSM1523918	1.63921	0.0382072	0	0.114065	0.0279762	0	0.0969041	0.0278085	0.120725	0	0.0180062	0	0.0491405	0	0	0.134669	0.190026	0.053139	0	0.0491966	0	0.00578938	0.0743466	0	0.510682	0.863941
GSM1523919	1.49949	0	0.0447586	0.0437369	0.0515449	0	0	0	0.147951	0	0.148089	0	0	0	0.0242079	0.130251	0.188062	0.0311554	0.0396183	0.0533358	0.00488294	0.0495965	0.0428098	0	0.564912	0.837624
GSM1523920	1.51122	0.00272875	0.0170856	0.0345193	0	0	0.0827825	0.0606281	0.070303	0	0.0981712	0	0	0	0.0498993	0.0707302	0.198804	0.0714971	0.0204652	0.0871152	0	0.0838807	0.0513894	0	0.618244	0.823982
GSM1523921	1.46954	0	0	0.0580963	0.059758	0.00341123	0	0.103912	0.103465	0	0.0264324	0.0248394	0.0162785	0	0.0827209	0.14277	0.185483	0.0109989	0.0225599	0.0517661	0	0.0414504	0.0660576	0	0.572197	0.834566
GSM1523922	1.48708	0	0.00695782	0.0230282	0.00662613	0	0.0693489	0.0200225	0.0644196	0	0.040066	0	0.0292446	0.00894634	0.122712	0.0908297	0.0976237	0	0.0502831	0	0.138371	0.079522	0.151999	0	0.590391	0.816907
GSM1523923	1.53253	0	0.0513107	0.0912915	0	0	0.185658	0	0.0375845	0.0116899	0.0484084	0.0134808	0.000525513	0	0.0430739	0.0552314	0.130022	0.0354312	0.0662383	0	0.0919457	0.0250641	0.113044	0	0.483306	0.878419
GSM1523924	1.53736	0	0.0116542	0.0449962	0.0734638	0	0.070411	0.00370532	0.116468	0	0.140946	0	0.000366597	0	0	0.0778696	0.178885	0.066503	0.0530311	0.026062	0.0112396	0.0879434	0.0364547	0	0.585478	0.830285
GSM1523925	1.60311	0	0.016296	0.0407583	0	0	0.127576	0.0332448	0.133297	0.000416472	0.107935	0.0181587	0	0	0.108281	0.0586877	0.151772	0.0468055	0.0796994	0	0.0266196	0	0.0504526	0	0.496939	0.871599
GSM1523926	1.4799	0.00152644	0	0.10875	0.100357	0.0037674	0.0131984	0.000761172	0.114928	0	0.0104811	0	0.0392611	0	0.135358	0.0643773	0.153497	0.0694209	0.0909684	0.0125862	0.0212603	0	0.0595019	0	0.347944	0.939063
GSM1523927	1.4778	0	0.0237069	0.113487	0	0	0.168533	0.0322275	0.0475351	0	0.0275458	0.0138398	0	0.0177762	0	0.0302686	0.206577	0.0136282	0.0640278	0.085963	0.0392285	0.0743883	0.0412675	0	0.522422	0.864782
GSM1523928	1.61015	0	0	0.0696483	0	0.0229007	0.0758434	0.0656416	0.0899718	0	0	0	0.0525526	0	0.068557	0.119277	0.120173	0.0841767	0.0371329	0	0.0719775	0	0.122148	0	0.467679	0.88426
GSM1523929	1.44865	0	0.0222392	0.0574953	0.00918692	0	0.0666534	0.117595	0.0597011	0	0.0946246	0	0.0271393	0	0.0720721	0.122	0.14585	0.0451425	0.0385928	0.0358791	0	0.00481253	0.0810158	0	0.587508	0.828705
GSM1523930	1.42844	0	0.0333594	0.077224	0	0	0.162918	0.0525825	0.115533	0	0.0332521	0.0251499	0	0	0.071626	0.0822524	0.0641791	0.0199282	0.0892769	0	0.0944845	0	0.078234	0	0.480863	0.878679
GSM1523931	1.37143	0	0.0357981	0.0382798	0.0924136	0	0	0.117258	0.116103	0	0.129709	0.00328341	0	0	0.0350772	0.120149	0.182791	0.0409416	0.016995	0.0328006	0	0.00101597	0.0373845	0	0.681004	0.779355
GSM1523932	1.35018	0.0290745	0	0.0583911	0.0028853	0	0.0262657	0.018913	0.15082	0	0.069706	0	0.0273634	0	0.124347	0.0955576	0.142161	0	0.0954492	0	0.0730897	0.013467	0.0725098	0	0.494897	0.870878
GSM1523933	1.39284	0	0	0.0666739	0.0217365	0	0.0194732	0.0427178	0.081766	0	0.0358623	0.0471751	0	0.0211761	0.144636	0.0748679	0.092923	0	0.0569366	0	0.171619	0.00179635	0.12064	0	0.597322	0.815037
GSM1523934	1.29086	0	0.0668593	0.071664	0	0	0.143724	0	0.12761	0	0.00613584	0.036694	0.00591238	0	0.0986967	0.086274	0.162464	0.0130095	0.049789	0.0192879	0.02851	0	0.0833696	0	0.388438	0.920775
GSM1523935	1.31996	0.000519164	0.00122995	0.0284435	0	0	0.0418599	0.0271523	0.0914697	0	0.0235538	0.0508682	0	0.0153905	0.146189	0.0405784	0.157833	0.00135215	0.0770351	0	0.0700054	0.0538779	0.172643	0	0.648513	0.787318
GSM1523936	1.36799	0	0.0276866	0.0768103	0.0151891	0	0.146725	0.0128058	0.057679	0	0.0777579	0	0	0	0	0.065177	0.156029	0.15365	0.0129675	0.0408232	0.00466591	0.0842598	0.0677735	0	0.553905	0.850734
GSM1523937	1.33322	0	0.0379972	0.0323929	0.0430459	0	0.038083	0.0801878	0.0487665	0	0.0685479	0.0377002	0	0	0.0733809	0.118339	0.151057	0.00358909	0.00978825	0.0197366	0	0	0.237387	0	0.624848	0.795996
GSM1523938	1.73821	0.00840238	0	0.0366299	0	0	0.143974	0.00766989	0.148884	0	0.118697	0	0.0187903	0	0.00998618	0.146211	0.192331	0.0686025	0	0.0670637	0	0	0.0327587	0	0.560498	0.837942
GSM1523939	1.74397	0	0	0.042641	0.0427954	0	0.0735238	0	0.129563	0.00425451	0.131616	0	0	0	0	0.0693802	0.233921	0.04077	0.0495263	0.0984432	0	0.0462417	0.0373228	0	0.58518	0.833206
GSM1523940	1.46078	0	0.0545848	0.103836	0.133627	0	0	0	0.185698	0	0	0.0133028	0.0239326	0	0.113209	0.0718127	0.137122	0	0.0678818	0	0.04349	0	0.0515036	0	0.426715	0.903538
GSM1523941	1.34447	0	0.0032839	0.0787001	0.0076237	0	0.0200774	0.178699	0.0621826	0	0.135948	0	0	0	0.0567112	0.114127	0.175156	0.0188648	0.0468387	0.0412963	0	0.0352414	0.0252505	0	0.692155	0.779067
GSM1523942	1.50575	0	0	0.0725621	0	0	0.147478	0.0411097	0.107814	0	0.0381329	0	0.00942857	0	0.0963257	0.0602842	0.137585	0.0203064	0.0664837	0.00310191	0.0574673	0.00708257	0.134838	0	0.461051	0.887946
GSM1523943	1.42394	0	0.0659813	0.0426526	0	0	0.118811	0.0334983	0.0638988	0	0.0147064	0.0914432	0	0	0.0447449	0.107353	0.152142	0.0221792	0.0784466	0	0.0528252	0	0.111318	0	0.540902	0.849668
GSM1523944	1.36344	0	0.00946776	0.0792678	0.0879808	0	0.0125055	0.0655834	0.098345	0	0.056109	0	0.0478008	0	0.0686817	0.153112	0.141307	0.0112786	0.0304572	0.0281034	0	0.0172011	0.0927984	0	0.588128	0.821671
GSM1523945	1.48747	0.00143937	0	0.0186179	0	0	0.132678	0.0359679	0.0173098	0	0.0209151	0.0305469	0	0.0142343	0.188094	0.0196814	0.132145	0	0.072566	0	0.151128	0.0457178	0.118958	0	0.619807	0.801693
GSM1523946	1.44645	0	0	0.0384257	0.00870614	0	0.0482737	0.0532349	0.0930627	0.000401771	0.0485777	0.0435471	0	0	0.122142	0.0759505	0.159664	0	0.0324421	0	0.0697523	0	0.20582	0	0.472372	0.880876
GSM1523947	1.33504	0	0.0227278	0.0530009	0.0234125	0	0.0503595	0.117154	0.0795893	0	0.0885876	0	0.0149631	0	0.120392	0.112573	0.160695	0	0.0411293	0	0.031625	0.00655639	0.0772348	0	0.51997	0.859492
GSM1523948	1.70624	0.00392401	0	0.0452001	0.0332611	0	0.0935502	0.00322552	0.0920833	0	0.0843112	0	0.00936407	0.00275521	0.0653733	0.072261	0.191506	0.0747058	0.0255987	0.0426056	0.0236192	0.0481909	0.0884647	0	0.573198	0.838267
GSM1523949	1.91634	0	0.0302157	0.0355566	0	0	0.10361	0	0.127742	0	0.191411	0	0.0061999	0.000268497	0	0.130863	0.127373	0.10112	0.0214687	0.0491999	0.0323102	0	0.0426607	0	0.619042	0.808078
GSM1523950	1.31415	0.000749536	0	0.0610346	0	0	0.0239151	0.0711162	0.144627	0	0.0388172	0.0379218	0.0019276	0	0.0644122	0.112089	0.183086	0.0182111	0.0833011	0	0.053328	0	0.105464	0	0.419966	0.906725
GSM1523951	1.40893	0	0.0257189	0.10957	0	0	0.0727901	0.108099	0.0590877	0	0.127272	0	0	0	0.0876754	0.135323	0.135619	0.0284053	0.0141915	0.06788	0	0.00874065	0.019628	0	0.701312	0.770169
GSM1523952	1.35712	0	0.00524696	0.066098	0.0452138	0	0.0958736	0.0269874	0.150283	0	0.15576	0	0	0	0	0.0681519	0.0949251	0.0318205	0.055287	0.0161547	0.0296685	0.0308271	0.127703	0	0.564569	0.836001
GSM1523953	1.37313	0	0	0.0982648	0.0467845	0.0556025	0.0167511	0	0.234247	0	0.0289879	0	0.0611137	0	0.0708092	0.0464769	0.0540242	0.000624656	0.0694959	0.216818	0	0	0	0	0.283061	0.969452
GSM1523954	1.5615	0	0	0.169626	0	0	0.237083	0	0.0907931	0	0.0849069	0.0126158	0.068141	0	0	0.0397563	0.161923	0.0137014	0.0729579	0.0430263	0.00546962	0	0	0.01	0.241981	0.991441
GSM1523955	1.59045	0	0.0155156	0.111725	0.142503	0	0.114709	0	0.16148	0	0.114967	0	0.0210594	0	0.0136511	0.0846495	0.102207	0.0124721	0.0236059	0.0446984	0.011515	0.000633576	0.0246095	0	0.5372	0.845755
GSM1523956	1.40157	0.000242342	0	0.0600042	0	0	0.0818119	0.110862	0.0894399	0	0.0883053	0	0.00781894	0	0.0882169	0.138057	0.148401	0	0.0764073	0	0.0262671	0	0.0841664	0	0.467156	0.883917
GSM1523957	1.34384	0	0.0398761	0.138435	0	0	0.248992	0	0.0606589	0	0	0	0.0615166	0	0.0492264	0.111729	0.0824193	0.0352859	0.0781401	0.093721	0	0	0	0	0.295056	0.964731
GSM1523958	1.49261	0	0.0128744	0.078846	0.0207873	0	0	0.0690236	0.133781	0	0.171655	0	0.00215551	0	0	0.125139	0.12442	0.0213429	0.0551541	0.0378325	0.0237086	0.0360627	0.0872179	0	0.654376	0.790099
GSM1523959	1.39064	0	0	0.11126	0.00948884	0.0785704	0	0	0.150519	0	0.0447165	0	0.0147788	0	0.0550699	0.0222725	0.109816	0.0417212	0.0671435	0	0.17576	0.0240442	0.0948377	0	0.414355	0.909282
GSM1523960	1.32941	0	0.0296744	0.0746122	0	0	0.136243	0.0147485	0.126582	0.0165955	0	0.0589527	0	0	0.0663366	0.0892287	0.157314	0.0309722	0.100894	0	0.0625996	0	0.035247	0	0.313229	0.953668
GSM1523961	1.35974	0	0.0328051	0.0717454	0.0492143	0.019859	0.00414762	0.102915	0.125089	0	0	0.0674408	0.0155097	0	0.0665522	0.193135	0.150785	0	0.0697187	0.0014033	0	0	0.0296799	0	0.450904	0.892127
GSM1523962	1.7457	0	0.100727	0.0477779	0	0	0.230028	0	0.0691552	0	0.107125	0	0	0	0	0.0645941	0.139255	0.0919646	0.00855996	0.0465096	0.0206392	0.0312146	0.0424487	0	0.535417	0.855939
GSM1523963	1.28041	0	0	0.0855926	0.00289697	0	0.148877	0.00402107	0.0516567	0	0.122539	0	0.0201541	0	0	0.0859302	0.20483	0.0463744	0.0283857	0.0402375	0	0.0402535	0.118252	0	0.519077	0.861337
GSM1523964	1.39678	0	0	0.10043	0	0	0.0546258	0	0.196564	0	0.169597	0	0.0153867	0	0.0183932	0.141917	0.0522806	0.0414634	0.0788493	0	0.067258	0	0.0632351	0	0.43166	0.902212
GSM1523965	1.35652	0.0231369	0	0.0325726	0	0	0.0350225	0.0597359	0.088717	0	0.0544908	0.0180499	0	0.0043419	0.084865	0.0624605	0.119206	0	0.102773	0	0.113406	0.0395427	0.16168	0	0.645101	0.792651
GSM1523966	1.47474	0.0378287	0.0128633	0.0445611	0	0	0.0962488	0.0227402	0.16603	0	0.12076	0	0	0	0	0.127919	0.138929	0.0685124	0.040491	0	0.0654917	0.00644109	0.0511843	0	0.566163	0.836019
GSM1523967	1.4583	0	0.0832244	0.108664	0.0353547	0	0.0780595	0.0336793	0.164435	0	0.107772	0.0187819	0	0	0.0279086	0.0788281	0.0897841	0.0341662	0.0533893	0.005326	0.031896	0.00228874	0.0464416	0	0.5699	0.833394
GSM1523968	1.82239	0.0209192	0.00876185	0.0150319	0.0768479	0	0.108258	0	0.106154	0	0.0835149	0	0.0186014	0.0168632	0	0.133018	0.25972	0.0470702	0	0.0932445	0	0	0.0119957	0	0.513496	0.862296
GSM1523969	1.60315	0	0.0283247	0.0697357	0.0562888	0	0.165728	0	0.164375	0	0.106633	0.00640423	0	0	0	0.0955378	0.200408	0.022592	0	0	0.0799274	0.00310042	0.000944854	0	0.461704	0.886422
GSM1523970	1.33703	0	0.0415523	0.0628429	0	0	0.176272	0	0.103389	0	0	0.0162177	0	0	0	0.0316729	0.17848	0.034707	0.0626277	0	0.221019	0	0.0712201	0	0.314796	0.954982
GSM1523971	1.83283	0.000533628	0.104992	0.0412095	0.0826317	0.00137507	0.0378973	0.0412021	0.146925	0	0.149475	0	0	0	0	0.0832809	0.156877	0.0358305	0.0156622	0.0301219	0.0555206	0	0.0164664	0	0.566069	0.836644
GSM1523972	1.53687	0	0.0153228	0.0621168	0.0454611	0	0.0612683	0.0196381	0.122921	0	0.0513133	0.00204396	0	0	0.0905664	0.0977343	0.203384	0.0636144	0.0510862	0	0.0588857	0	0.0546431	0	0.40999	0.911213
GSM1523973	1.29091	0	0	0.0590536	0.0292528	0	0.137723	0.0235601	0.0284761	0	0.0390774	0	0.026529	0	0.0796283	0.0592516	0.153124	0.0113605	0.0453777	0.118551	0.0466879	0.0264568	0.11589	0	0.543643	0.851148
GSM1523974	1.38161	0	0.0302655	0.0716418	0	0	0.133109	0.0331078	0.0786828	0	0.118234	0.0306187	0	0	0.139502	0.0737094	0.1152	0.00437035	0.031268	0	0.0766227	0	0.0636681	0	0.307353	0.956644
GSM1523975	1.56322	0.0370963	0	0.0178045	0.0540416	0.0116293	0	0.0829971	0.156215	0	0.177134	0	0.00805119	0	0	0.169649	0.172403	0.017301	0.0359354	0.0341272	0	0	0.0256151	0	0.731506	0.73126
GSM1523976	1.60305	0	0.0225439	0.119492	0.0256905	0	0.148745	0	0.129592	0	0.0535239	0	0.0618897	0	0	0.115485	0.136275	0.0336499	0.0683879	0.0776418	0	0	0.00708394	0	0.473681	0.880733
GSM1523977	1.57488	0.0174771	0	0.0806578	0	0	0.183533	0	0.0753939	0.00716762	0	0.00414743	0.0272853	0.00335139	0.110481	0.0321547	0.219118	0	0.0944141	0	0.115747	0	0.0290709	0	0.357651	0.934838
GSM1523978	1.32833	0.0309371	0	0.0395336	0	0.0126474	0.110133	0.0460031	0.104282	0	0.0572816	0	0.0342437	0	0.0325735	0.0988949	0.130865	0.0175114	0.0309276	0	0.11727	0	0.136896	0	0.558413	0.839
GSM1523979	1.4561	0	0	0.0432769	0.0664422	0.00296589	0	0.167796	0.070344	0	0.0965699	0	0	0	0.0927748	0.124003	0.143896	0	0.0650924	0.00908201	0.00450485	0.0624036	0.0508488	0	0.578562	0.830453
GSM1523980	1.3652	0	0.0991573	0.0340088	0.0151358	0	0.106208	0.0155538	0.132953	0	0.132732	0	0	0	0.0110317	0.0800481	0.129558	0.0686681	0.0495587	0	0.065424	0.0154207	0.0445424	0	0.602674	0.821824
GSM1523981	1.18049	0.0160087	0	0.0246895	0	0	0.0791242	0.0051333	0.0606513	0	0.0490108	0	0.0460525	0.00425629	0.0873122	0.0984218	0.188176	0	0.0645791	0	0.0501175	0.0875952	0.138871	0	0.670273	0.775291
GSM1523982	1.41482	0.000802816	0	0.0582181	0	0.00726313	0.00709058	0.0170872	0.0699568	0	0.105106	0.0188699	0	0.0396717	0.177799	0.0412015	0.154796	0.0131315	0.0326576	0	0.0620365	0.0239381	0.170374	0	0.672563	0.77068
GSM1523983	1.32756	0.015296	0	0.0929146	0.000194533	0	0.0561061	0.0869902	0.125533	0	0.093364	0	0.0374885	0	0.0807491	0.107465	0.125937	0.000526582	0.0487249	0.00467596	0.000277673	0.0162991	0.107458	0	0.515397	0.861083
GSM1523984	2.14462	0.0539222	0	0.0923892	0.0305614	0	0.07298	0.0228735	0.122249	0	0.0248955	0.0380141	0	0	0.040211	0.129758	0.0694046	0	0.0390998	0	0.127168	0.0170237	0.11945	0	0.466614	0.884313
GSM1523985	1.43266	0	0	0.11329	0.0417325	0	0.0429896	0.0753494	0.151719	0	0.0564329	0.0478893	0	0	0.0514211	0.128927	0.0830444	0.0165136	0.0948746	0.00618691	0.0197834	0	0.0698451	0	0.578006	0.826809
GSM1523986	1.51043	0	0.00186804	0.066792	0.0377128	0	0.0619697	0.0288648	0.115371	0	0.150151	0	0.0246008	0	0	0.136601	0.212061	0.0546632	0	0.0575347	0	0.0233075	0.0285024	0	0.675427	0.7791
GSM1523987	1.53197	0.0392727	0.0109224	0.0499913	0.0138542	0	0.141861	0.00258108	0.119523	0	0.189989	0.026351	0	0	0	0.0543113	0.100195	0.0237537	0.067151	0	0.0900847	0.0274497	0.042709	0	0.603428	0.814921
GSM1523988	1.77778	0.0294717	0	0.0196592	0.00128959	0	0.0353366	0	0.161152	0	0.306709	0	0.0318103	0	0	0.188112	0.181668	0.00842311	0	0.0353471	0	0	0.00102171	0	0.676999	0.751851
GSM1523989	1.52471	0	0.0470374	0.0585551	0.0458161	0	0.058412	0.00995207	0.125251	0	0.0568004	0.0271201	0	0	0	0.0995405	0.221192	0.0376685	0.0349135	0.0389406	0.000794582	0.0724852	0.0655212	0	0.629117	0.8114
GSM1523990	1.66755	0	0	0.0618463	0.0560695	0.0073375	0.0457682	0	0.0901561	0	0	0	0.0349894	0	0.0907585	0.109016	0.242482	0.0793339	0.0363901	0.0899859	0.0150356	0	0.0408305	0	0.542279	0.850007
GSM1523991	1.5402	0	0.0394362	0.0489614	0.0242673	0	0.105907	0.0797902	0.109674	0	0.116603	0	0.0215603	0	0	0.105353	0.117153	0.0721838	0.0385326	0.117811	0	0	0.00276685	0	0.440331	0.897947
GSM1523992	1.50068	0	0.00348605	0.101121	0.0228039	0	0.152706	0	0.0861812	0	0.0607735	4.65951e-05	0.0415314	0	0	0.121055	0.255792	0.0757363	0.00283065	0.0686508	0	0.00728543	0	0	0.443124	0.896165
GSM1523993	1.44818	0.0167083	0.0219999	0.0373226	0	0	0.15083	0.0898928	0.126771	0	0.116694	0	0.024444	0	0.0105962	0.120997	0.12047	0.0328286	0.0357762	0.0517372	0	0	0.0429327	0	0.574653	0.83169
GSM1523994	1.48757	0	0	0.10508	0.0662041	0	0.0709015	0.00352619	0.155149	0	0.0931458	0	0	0	0.00527735	0.0991873	0.1627	0.0479299	0.0438254	0.0564419	0.0107006	0.0423122	0.0376189	0	0.530162	0.856087
GSM1523995	1.51494	0	0	0.0696968	0.0431142	0.0575559	0.0797828	0	0.0675625	0	0.0429248	0.0145254	0.0313942	0	0.110437	0.214687	0.186328	0	0.0246181	0	0.0069533	0	0.050421	0	0.348359	0.948252
GSM1523996	1.51676	0	0.024662	0.0564639	0	0	0.0825696	0	0.0713057	0	0.205492	0	0.00493809	0	0	0.0800355	0.153766	0.0510586	0.0668094	0	0.0907359	0.01555	0.0966128	0	0.526847	0.855866
GSM1523997	1.50308	0.00119866	0	0.0997893	0.0548652	0	0.0747393	0.0619984	0.114805	0	0.0223678	0.00326359	0.00717104	0	0.101358	0.123383	0.145334	0.0224671	0.0300016	0.0317428	0	0	0.105514	0	0.443629	0.895677
GSM1523998	1.34696	0	0.0533775	0.0915236	0	0	0.252005	0	0.0536976	0.0414424	0	0.00526856	0.00959362	0	0.013895	0.0830393	0.198008	0	0.0450322	0	0.0916972	0	0.0614203	0	0.331729	0.946299
GSM1523999	1.52213	0	0.0303211	0.0838932	0.00498563	0	0.251088	0	0.0845119	0	0	0.0149001	0.0442788	0	0.059378	0.0258303	0.1867	0	0.137005	0	0.044717	0	0.0323898	0.01	0.232697	0.988456
GSM1524000	1.44244	0.00328945	0	0.0717864	0	0	0.121152	0.0485471	0.083829	0	0.0921305	0	0.0237591	0	0.0630935	0.103883	0.202412	0.0317037	0.00638959	0.0378861	0	0.0188951	0.0912428	0	0.608016	0.819188
GSM1524001	1.52482	0.000149609	0	0.130649	0.0338741	0	0.0395117	0.00483468	0.210109	0	0.0905908	0	0.0253098	0	0.0643423	0.124401	0.0900766	0.0167792	0.082356	0.00087379	0.0479934	0	0.0381493	0	0.471116	0.881532
GSM1524002	1.37629	0	0	0.111197	0.037782	0	0	0.121778	0.132407	0	0.100198	0.0195364	0.00622434	0	0.0237786	0.11568	0.116811	0.0167781	0.0551832	0.0254866	0	0.0240226	0.0931359	0	0.661931	0.787536
GSM1524003	1.38971	0	0.0108738	0.142412	0	0	0.209079	0	0.0506382	0.0398096	0.0264156	0	0.0602731	0	0.0315027	0.0491452	0.241382	0.0531026	0	0.0731954	0	0.000940175	0.0112308	0	0.363687	0.931827
GSM1524004	1.47037	0.0104445	0	0.108426	0	0	0.116897	0.0626892	0.0563353	0	0.0905713	0	0.0482607	0	0.0126162	0.0695498	0.160236	0.0453719	0.0329077	0.0859474	0	0.0629151	0.0368322	0	0.547704	0.852429
GSM1524005	1.50195	0	0	0.11787	0.0388018	0	0.0613959	0.0462288	0.143522	0	0.112954	0	0.020464	0	0.0228551	0.0780976	0.204706	0.00248658	0.0560075	0.00203382	0.0350571	0	0.0575198	0	0.469993	0.88333
GSM1524006	1.98153	0	0	0.0297386	0.0553094	0	0.0868523	0.00344358	0.134141	0	0.178985	0	0	0	0	0.0904286	0.244692	0.0548985	0.0429039	0.0414209	0.00607308	0	0.0311135	0	0.59726	0.819264
GSM1524007	1.33044	0.00374872	0	0.0602322	0.0593093	0	0.053896	0	0.158131	0	0.129601	0	0.0247457	0	0.0427593	0.104327	0.141309	0.0398481	0.0373057	0	0.0703766	0.0177943	0.0566164	0	0.559767	0.838367
GSM1524008	1.30439	0	0.0102832	0.0313857	0	0.00368279	0.0284198	0.0524784	0.0998241	0	0.0767018	0	0	0	0.137347	0.0940319	0.169221	0	0.127959	0	0.0414687	0	0.127196	0	0.522201	0.855304
GSM1524009	1.51114	0.0349848	0	0.0445547	0.00971636	0.0119552	0.118407	0	0.175254	0	0.121174	0	0	0.0209843	0.00531148	0.119162	0.131882	0.0530129	0.0332268	0	0.0712582	0.0024481	0.0466686	0	0.553867	0.841374
GSM1524010	1.80347	0.0309575	0.0662093	0.016258	0.126377	0	0.0618392	0.0125027	0.130722	0	0.147972	0	0	0	0	0.101474	0.164005	0.0189831	0	0.0416898	0.00662915	0.0524381	0.0219426	0	0.572884	0.830734
GSM1524011	1.39641	0	0.000930796	0.0870645	0	0.0759502	0.17695	0	0.0689977	0	0.022384	0.0377334	0.0161414	0	0.0998832	0.0720489	0.143623	0.0565348	0.0615354	0.0215783	0.0161779	0	0.0424668	0	0.288991	0.963452
GSM1524012	1.52904	0	0	0.0757827	0.0501694	0	0.0352242	0.107053	0.0775726	0	0.061126	0	0.00186499	0.0287221	0.120878	0.114546	0.129539	0	0.0227645	0.0231003	0	0.036323	0.115334	0	0.555298	0.842607
GSM1524013	1.47557	0.0109164	0	0.120032	0	0	0.0506774	0.0698177	0.0962605	0	0.0537158	0.00360923	0.027675	0	0.112695	0.123677	0.16613	0	0.0255111	0	0.0167268	0	0.122557	0	0.533987	0.850087
GSM1524014	1.45737	0	0.0865439	0.0465722	0.072546	0	0.0733279	0	0.175182	0.0118779	0.0525398	0	0	0	0	0.0833728	0.166378	0.0389536	0.106961	0	0.0684616	0	0.0172832	0	0.349338	0.938943
GSM1524015	1.64179	0	0	0.10009	0	0	0.0796078	0	0.254204	0.0116249	0.0928089	0.031584	0	0	0.115897	0.0275043	0.0345022	0.0707456	0.082269	0	0.0865229	0	0.0126401	0	0.398228	0.916963
GSM1524016	1.35726	0	0.0357974	0.0648059	0	0	0.187288	0.0384571	0.117029	0	0.150677	0	0	0	0	0.0449257	0.143563	0.0141394	0.0738608	0	0.058364	0.024846	0.0462481	0	0.539081	0.850851
GSM1524017	1.36167	0.0172714	0	0.0508772	0.0318539	0	0.0496905	0.063555	0.114195	0	0.0773951	0	0.038261	0	0.0212549	0.122569	0.187177	0.015063	0.0387456	0.0582473	0	0.025514	0.0883301	0	0.541	0.850467
GSM1524018	1.44397	0	0.00953819	0.0715842	0	0	0.140657	0.0696096	0.0603431	0	0.0682574	0.0186943	0.00972407	0.00605031	0.114243	0.0929397	0.167327	0.0553648	0.0190848	0.0411804	0	0	0.0554026	0	0.523007	0.861632
GSM1524019	1.48979	0.00156454	0	0.121043	0.0210596	0	0.0680184	0.00754019	0.0989744	0	0.106178	0.0327687	0	0	0.00689399	0.0594866	0.152596	0.0370754	0.0467825	0	0.0814296	0.0472708	0.111317	0	0.591024	0.826361
GSM1524020	1.46431	0	0	0.0761548	0.0697479	0	0.0892165	0.00184083	0.160833	0	0.109797	0	0.0025862	0	0.00839461	0.0773731	0.13872	0.0296783	0.0662571	0.0141882	0.05003	0.01752	0.087662	0	0.51847	0.860152
GSM1524021	1.48797	0	0.0194337	0.0535906	0	0	0.156016	0.0263951	0.0870293	0	0.0727283	0	0	0	0.0688359	0.0859799	0.152713	0.016633	0.0399833	0.0793664	0.0213113	0.00604375	0.11394	0	0.550753	0.847995
GSM1524022	1.80507	0.0678076	0.00560458	0.00581789	0.0413389	0	0.130355	0.000654519	0.169686	0	0.0445231	0	0.00648913	0	0	0.160626	0.209694	0.0220759	0.0487729	0	0.0426645	0.00346362	0.0404267	0	0.651336	0.782645
GSM1524023	1.48474	0	0	0.104637	0.115804	0	0.00167631	0.0391828	0.136262	0	0.131808	0	0	0	0.0720103	0.102031	0.0765716	0.0216812	0.0754351	0.0366297	0.0220123	0.00696199	0.0572965	0	0.54425	0.846123
GSM1524024	1.40257	0	0.0425479	0.113401	0.0258665	0	0.174293	0	0.100649	0	0.0297637	0	0.0148493	0	0.11731	0.0672139	0.148233	0.018705	0.0471171	0	0.0574473	0	0.0426022	0	0.490196	0.873952
GSM1524025	1.3442	0.00170527	0	0.0469915	0	0	0.055243	0.0743803	0.10393	0	0.0663312	0.00734946	0.0166772	0	0.0694222	0.0874117	0.155716	0	0.119271	0	0.0650014	0	0.130569	0	0.593924	0.820813
GSM1524026	1.65527	0.0432818	0	0.104075	0	0	0.137929	0.0266109	0.0970493	0	0.0229433	0.0245034	0.0147505	0	0.0179655	0.135464	0.129063	0.0789519	0.055491	0.0162993	0.0255407	0.0124775	0.0576044	0	0.610204	0.814193
GSM1524027	1.49324	0.0404377	0	0.076543	0	0	0.163845	0.010906	0.0638533	0	0.0557107	0	0.0238384	0	0.0835603	0.0781861	0.171736	0.0536569	0.0458935	0.0214136	0.00523365	0.00454516	0.100642	0	0.449121	0.89384
GSM1524028	1.30572	0.0453005	0	0.109772	0.00157866	0	0.0591759	0.00545252	0.11674	0.00772359	0.171162	0	0.0199513	0	0.0181391	0.0529128	0.139728	0.0279986	0.0730041	0.0424174	0.0114591	0	0.0974848	0	0.457272	0.889705
GSM1524029	2.05027	0	0	0.0799679	0.112311	0	0.117721	0	0.119718	0	0.135762	0	0	0	0.00851388	0.116597	0.1306	0.0427258	0	0.0948562	0	0.013875	0.0273531	0	0.586607	0.823737
GSM1524030	1.82526	0	0.0793276	0.0197997	0.085395	0	0.116373	0	0.190269	0	0.115446	0	0	0	0	0.0691063	0.144435	0.00772169	0.0646403	0.0267729	0.050599	0.00643414	0.0236812	0	0.533877	0.850039
GSM1524031	1.32126	0	0	0.0595078	0.0125832	0.0305012	0.0787648	0.0689742	0.0891729	0	0.0167425	0.0406142	0.0081003	0	0.126471	0.0806964	0.105001	0.0102836	0.0943216	0	0.0942313	0.000712611	0.0833218	0	0.517234	0.860933
GSM1524032	1.41943	0	0	0.0571523	0	0.000419212	0.117888	0	0.049103	0	0.0319155	0.0199662	0	0.00311304	0.169465	0.0456907	0.105577	0	0.0517031	0	0.205032	0	0.142975	0	0.535454	0.846235
GSM1524033	1.41539	0.00508212	0	0.12088	0	0.019582	0.0122194	0.147561	0.0812916	0	0.064329	0.0693819	0	0	0.0439216	0.131042	0.111689	0.0165567	0.0715425	0.0502251	0	0	0.0546958	0	0.636625	0.80015
GSM1524034	1.6108	0.0750146	0	0.043852	0.0443671	0	0.102137	0	0.150533	0	0.0960509	0.0047067	0	0	0.0236136	0.0505827	0.116145	0.0493827	0.0512299	0	0.0546602	0.0947449	0.04298	0	0.582827	0.832316
GSM1524035	1.838	0	0.00598169	0.0567098	0.0572284	0	0.0693064	0	0.144288	0	0.121059	0	0.0268161	0	0	0.113488	0.191732	0.0339045	0.0309857	0.0847857	0	0.024957	0.0387569	0	0.653357	0.793269
GSM1524036	1.47497	0.0260214	0	0.096378	0.0575562	0	0.0985874	0.0236979	0.0681362	0	0.0162876	0.0432683	0	0	0.0702073	0.106777	0.221657	0.0229605	0.0472647	0.04713	0.026149	0	0.0279218	0	0.444417	0.895804
GSM1524037	1.42294	0	0	0.0977956	0.00323099	0	0.104812	0	0.120761	0	0.0568543	0	0	0	0.0334735	0.0598164	0.208956	0.0556423	0.0326313	0	0.112143	0.0136988	0.100185	0	0.568921	0.837788
GSM1524038	1.49269	0	0.0091162	0.0135733	0	0	0.0429974	0.0578347	0.0937403	0.0143398	0.12347	0.00174692	0	0.00328428	0.116948	0.0775716	0.101921	0	0.079799	0	0.157707	0	0.10595	0	0.640605	0.791694
GSM1524039	1.2833	0	0	0.0460332	0	0	0.0535839	0	0.0647399	0	0.0380448	0.0339106	0	0.0481536	0.142035	0.034823	0.120485	0.0148558	0.0658185	0	0.109258	0.0779544	0.150305	0	0.655747	0.784015
GSM1524040	1.34744	0.0290571	0	0.041236	0.0124734	0	0.0775743	0.0312953	0.101059	0	0.130619	0	0.00964983	0	0	0.0827057	0.117024	0.0256836	0.0353047	0	0.0810426	0.0994269	0.125849	0	0.645115	0.796724
GSM1524041	1.34604	0	0.0278808	0.0480342	0.0446919	0	0.0202162	0.0641714	0.11155	0	0.0429696	0	0.0310415	0	0.0988894	0.0679186	0.165952	0	0.112433	0	0.0448306	0.0345673	0.0848544	0	0.571881	0.835613
GSM1524042	1.37172	0.00174059	0	0.0953794	0	0	0.0451653	0.0740306	0.106207	0	0.129252	0	0.0127676	0	0.101043	0.0932641	0.0795341	0.000715972	0.0576399	0	0.0548507	0	0.148409	0	0.594113	0.819815
GSM1524043	1.35451	0	0	0.0627888	0	0	0.0369674	0.124743	0.107048	0	0.138984	0.0284204	0	0	0.00135291	0.143785	0.218172	0.0325306	0.0402636	0.0276563	0	0	0.0372866	0	0.639456	0.796966
GSM1524044	1.50876	0	0	0.0848358	0.0568331	0	0.0909006	0.047425	0.101876	0	0.101379	0.0129967	0	0	0.108438	0.114258	0.0940704	0.048298	0.016366	0	0.0641873	0.00768532	0.050451	0	0.556866	0.841174
GSM1524045	1.57472	0	0.0419329	0.0672883	0	0	0.100561	0.0157804	0.211327	0	0.109452	0	0.0127009	0	0.00541539	0.128698	0.0891038	0.0482328	0.0757182	0.0584573	0	0	0.035332	0	0.272129	0.975494
GSM1524046	1.60249	0	0.0384315	0.0813956	0.0440526	0.0520095	0	0	0.151255	0	0.115554	0.0173181	0	0.00938019	0.0492936	0.115743	0.118312	0.0691871	0.0112058	0.0216868	0.0388355	0.0335403	0.0327999	0	0.597605	0.822834
GSM1524047	1.35748	0	0	0.0896035	0.0414598	0.0340945	0.0486816	0	0.118582	0	0.0438549	0.0143558	0	0	0.0127365	0.0680231	0.21476	0.0891536	0.0520756	0.00387292	0.0338817	0.0119266	0.122939	0	0.480622	0.879477
GSM1524048	1.46365	0	0	0.0307885	0.00796692	0	0.0636151	0.0783195	0.0950509	0	0.126107	0	0.0172549	0	0.111048	0.108642	0.271318	0	0.00300668	0.0194075	0	0	0.0674757	0	0.56846	0.833494
GSM1524049	1.42317	0	0.0156861	0.0592903	0.0101583	0	0.016042	0.074264	0.09307	0.00188835	0.0482267	0	0.043715	0	0.0870863	0.125834	0.231776	0.0203909	0.0340774	0.0771896	0	0	0.0613051	0	0.555048	0.843367
GSM1524050	1.51167	0	0	0.0958523	0	0	0.134947	0	0.0651894	0.00819655	0.069824	0.0207211	0.0196176	0	0.0997401	0.0671379	0.193293	0.0454868	0.0508408	0	0.0617915	0.0243636	0.0429982	0	0.378729	0.92496
GSM1524051	1.46744	0	0	0.0783886	0.0482728	0	0.0228617	0.0194422	0.149745	0	0.147851	0	0.00534299	0	0	0.122933	0.150024	0.0193139	0.0655492	0.0240808	0.0217106	0.0465874	0.0778965	0	0.590631	0.822299
GSM1524052	1.48059	0	0.0540177	0.0136999	0.0667995	0	0.0683123	0	0.0822704	0.00123175	0.0558279	0	0.0223656	0	0	0.0694353	0.317898	0.0295686	0.0437235	0.122935	0	0	0.0519144	0	0.405196	0.913471
GSM1524053	1.36795	0	0.00790984	0.0731514	0.0189648	0	0.0767176	0.0220063	0.0673677	0.0272606	0.140403	0.00174043	0	0.00102483	0.0128287	0.0952794	0.160968	0.086311	0.100071	0	0.0707975	0	0.0371972	0	0.525423	0.857387
GSM1524054	1.37076	0	0.0065748	0.0413663	0	0	0.117566	0.0653009	0.12734	0	0.0674715	0.00988988	0.021173	0	0.0729734	0.122956	0.196409	0.0181542	0.0420812	0.00157586	0.0328157	0	0.0563532	0	0.471437	0.882344
GSM1524055	1.46179	0.0108913	0	0.0376473	0	0	0.0974824	9.38641e-05	0.0764251	0	0.0195575	0.0558553	0	0	0.169836	0.076385	0.110759	0	0.0605126	0	0.144646	0	0.139908	0	0.573241	0.827274
GSM1524056	1.56527	0	0.0076787	0.0414775	0.0186515	0	0.0411919	0.000413883	0.100968	0	0.127294	0	0.0277728	0	0.0544035	0.121223	0.0928681	0.0810211	0.0290713	0	0.108294	0	0.147671	0	0.525311	0.85406
GSM1524057	1.75473	0.0220745	0	0.0267072	0.0973611	0	0.0254602	0	0.116225	0.0249661	0.102392	0	0.0190291	0	0	0.129503	0.313362	0.0138359	0	0.03287	0.0141794	0.0127418	0.0492928	0	0.552968	0.840666
GSM1524058	1.54566	0	0.0109298	0.0631086	0.0138532	0.0413583	0	0.0785476	0.10525	0	0.123378	0.0259997	0	0	0.101773	0.104683	0.0535524	0	0.115853	0.0115872	0.0430423	0.00389561	0.103189	0	0.70395	0.759429
GSM1524059	1.23477	0	0.00727915	0.0151009	0	0.00259631	0.0619767	0.0743612	0.0867437	0	0.0597315	0.028176	0	0.00674881	0.0243169	0.0269298	0.122285	0.04038	0.0958549	0	0.102528	0.0925276	0.152463	0	0.685313	0.776716
GSM1524060	1.39014	0	0.0505543	0.0316957	0	0	0.0641685	0.0284883	0.141625	0	0.0571849	0	0.030376	0	0.12985	0.0795203	0.091667	0.00626357	0.0665943	0	0.12323	0	0.0987821	0	0.444631	0.895072
GSM1524061	1.4817	0	0.0122506	0.0668838	0.07864	0	0.0702909	0.0337756	0.123947	0	0.0354556	0	0.0637932	0	0	0.123351	0.201468	0.0469656	0.0343435	0.0642463	0	0	0.0445883	0	0.364469	0.931729
GSM1524062	1.64551	0.0117014	0.0486145	0.0180174	0.0661314	0	0.156504	0	0.148953	0	0.137634	0	0	0	0	0.0586648	0.153254	0.089036	0.0559847	0.0264169	0.0210642	0.000917645	0.00710629	0	0.536765	0.850027
GSM1524068	1.29546	0.00699969	0	0.0468065	0.0404841	0	0.056591	0.110953	0.117865	0	0.0920906	0.00153714	0.0145972	0	0.140112	0.115944	0.13053	0.0358208	0.0339662	0.0557033	0	0	0	0	0.529549	0.855757
GSM1524069	1.46802	0	0	0.0564923	0	0	0.126663	0.0523594	0.0326353	0	0.142471	0	0.0480378	0	0.0114657	0.0807353	0.148449	0.075266	0.0383012	0.0890396	0	0	0.0980846	0	0.420663	0.906622
GSM1524070	1.51545	0	0	0.0838755	0.0388233	0	0.126465	0.00753866	0.0795104	0	0.126028	0	0	0	0.0439567	0.0895902	0.146323	0.0863559	0.0383619	0.0246976	0.0326123	0	0.0758614	0	0.441427	0.897258
GSM1524071	1.39225	0	0	0.11052	0.0333406	0	0	0	0.249062	0	0.165041	0	0.00861173	0	0.0240277	0.0518627	0.0858688	0.0564113	0.0664641	0	0.0789623	0.0185016	0.0513267	0	0.416975	0.908207
GSM1524072	1.50419	0	0.0760162	0.10598	0.0844918	0	0.0338977	0	0.145038	0	0.0498125	0.0307825	0	0.0362846	0	0.0449436	0.120396	0.0804406	0.0601677	0	0.0672052	0.0472975	0.0172459	0	0.538027	0.854023
