# Supplementary material for: Low FNDC5/Irisin expression is associated with aggressive phenotypes in gastric cancer
Source: Front Pharmacol. 2022 Oct 28;13:981201. doi: 10.3389/fphar.2022.981201 (PMC9649517; doi:10.3389/fphar.2022.981201)
Supplement: Supplementary file 4 [file Table9.XLSX]

## Sheet: 新建 XLS Worksheet
Description	GeneRatio	BgRatio	pvalue	p.adjust	qvalue	geneID	Count
MUSCLE_CONTRACTION	23/76	352/17949	1.72976e-21	2.43377e-18	1.93915e-18	CASQ2/SYNM/LMOD1/MYH11/DES/CRYAB/SCN7A/ATP1A2/KCNMA1/HSPB6/ACTC1/SMPX/MYOCD/SMTN/SCN4B/CNN1/MYLK/MYOT/CHRNA3/MYL9/ACTG2/GNAO1/KCNA5	23
MUSCLE_SYSTEM_PROCESS	24/76	453/17949	2.73981e-20	1.92746e-17	1.53574e-17	CASQ2/SYNM/LMOD1/MYH11/DES/CRYAB/SCN7A/ATP1A2/KCNMA1/MYOC/HSPB6/ACTC1/SMPX/MYOCD/SMTN/SCN4B/CNN1/MYLK/MYOT/CHRNA3/MYL9/ACTG2/GNAO1/KCNA5	24
REGULATION_OF_SYSTEM_PROCESS	19/76	591/17949	3.40358e-12	1.59628e-09	1.27186e-09	CASQ2/BVES/VIP/DES/ATP1A2/KCNMA1/HSPB6/NPTX1/RYR3/MYOCD/FXYD6/SCN4B/CNN1/HSPB7/CHRNA3/MYL9/CARTPT/GNAO1/KCNA5	19
SMOOTH_MUSCLE_CONTRACTION	8/76	100/17949	9.64183e-09	3.39151e-06	2.70225e-06	MYH11/ATP1A2/KCNMA1/MYOCD/SMTN/CNN1/MYLK/CHRNA3	8
HEART_PROCESS	11/76	289/17949	3.53043e-08	9.93463e-06	7.9156e-06	CASQ2/BVES/DES/ATP1A2/ACTC1/RYR3/FXYD6/SCN4B/HSPB7/GNAO1/KCNA5	11
REGULATION_OF_HEART_CONTRACTION	10/76	245/17949	8.10055e-08	1.89958e-05	1.51352e-05	CASQ2/BVES/DES/ATP1A2/RYR3/FXYD6/SCN4B/HSPB7/GNAO1/KCNA5	10
CIRCULATORY_SYSTEM_PROCESS	14/76	610/17949	2.32504e-07	4.67334e-05	3.72357e-05	CASQ2/BVES/DES/ATP1A2/KCNMA1/ACTC1/RYR3/FXYD6/SCN4B/HSPB7/SLIT2/CARTPT/GNAO1/KCNA5	14
REGULATION_OF_BLOOD_CIRCULATION	10/76	290/17949	3.86978e-07	6.18557e-05	4.92846e-05	CASQ2/BVES/DES/ATP1A2/RYR3/FXYD6/SCN4B/HSPB7/GNAO1/KCNA5	10
REGULATION_OF_MUSCLE_CONTRACTION	8/76	161/17949	3.95665e-07	6.18557e-05	4.92846e-05	CASQ2/ATP1A2/KCNMA1/HSPB6/MYOCD/CNN1/CHRNA3/MYL9	8
POTASSIUM_ION_TRANSPORT	9/76	232/17949	5.79123e-07	8.14826e-05	6.49227e-05	CASQ2/VIP/KCNB1/ATP1A2/KCNMA1/FHL1/KCNMB1/DPP6/KCNA5	9
MUSCLE_STRUCTURE_DEVELOPMENT	13/76	607/17949	1.43642e-06	0.000183731	0.000146391	BVES/RBPMS2/LMOD1/MYH11/CRYAB/ACTC1/FHL1/LDB3/MYOCD/FLNC/SMTN/MYLK/SMYD1	13
REGULATION_OF_MEMBRANE_POTENTIAL	11/76	431/17949	1.89653e-06	0.000222368	0.000177176	CASQ2/BVES/KCNB1/SCN7A/ATP1A2/KCNMA1/MYOC/FHL1/SCN4B/CHRNA3/KCNA5	11
MULTICELLULAR_ORGANISMAL_SIGNALING	8/76	203/17949	2.2759e-06	0.000246322	0.000196262	CASQ2/SCN7A/ATP1A2/RYR3/FXYD6/SCN4B/CARTPT/KCNA5	8
REGULATION_OF_POTASSIUM_ION_TRANSPORT	6/76	100/17949	4.10056e-06	0.00039043	0.000311082	CASQ2/VIP/FHL1/KCNMB1/DPP6/KCNA5	6
REGULATION_OF_TRANSMEMBRANE_TRANSPORT	12/76	565/17949	4.16237e-06	0.00039043	0.000311082	CASQ2/KCNB1/SCN7A/ATP1A2/KCNMA1/FHL1/FXYD6/SCN4B/PLP1/KCNMB1/DPP6/KCNA5	12
ACTIN_FILAMENT_BASED_PROCESS	14/76	790/17949	4.95089e-06	0.000395241	0.000314915	THSD7B/LMOD1/MYH11/DES/ATP1A2/MYOC/ACTC1/LDB3/SMTN/SCN4B/CNN1/SLIT2/KCNA5/DAAM2	14
REGULATION_OF_SMOOTH_MUSCLE_CONTRACTION	5/76	59/17949	4.98851e-06	0.000395241	0.000314915	ATP1A2/KCNMA1/MYOCD/CNN1/CHRNA3	5
CATION_TRANSPORT	17/76	1155/17949	5.05638e-06	0.000395241	0.000314915	CASQ2/VIP/KCNB1/SCN7A/ATP1A2/KCNMA1/FHL1/RYR3/FXYD6/SCN4B/PLP1/KCNMB1/MYLK/CHRNA3/DPP6/GNAO1/KCNA5	17
REGULATION_OF_MUSCLE_SYSTEM_PROCESS	8/76	243/17949	8.57908e-06	0.000635304	0.00050619	CASQ2/ATP1A2/KCNMA1/HSPB6/MYOCD/CNN1/CHRNA3/MYL9	8
STRIATED_MUSCLE_CONTRACTION	7/76	176/17949	9.56694e-06	0.000673034	0.000536252	CASQ2/SYNM/ATP1A2/ACTC1/SMPX/SCN4B/KCNA5	7
STRIATED_MUSCLE_CELL_DIFFERENTIATION	8/76	269/17949	1.79225e-05	0.00120081	0.000956764	BVES/LMOD1/MYH11/ACTC1/LDB3/MYOCD/FLNC/SMYD1	8
POSITIVE_REGULATION_OF_CATECHOLAMINE_SECRETION	3/76	13/17949	2.02378e-05	0.0012943	0.00103126	VIP/KCNB1/CARTPT	3
MUSCLE_CELL_DIFFERENTIATION	9/76	362/17949	2.16593e-05	0.00132499	0.00105571	BVES/RBPMS2/LMOD1/MYH11/ACTC1/LDB3/MYOCD/FLNC/SMYD1	9
REGULATION_OF_ION_TRANSPORT	17/76	1314/17949	2.73117e-05	0.00160115	0.00127574	CASQ2/VIP/KCNB1/SCN7A/ATP1A2/KCNMA1/FHL1/FXYD6/SCN4B/PLP1/KCNMB1/MYLK/CHRNA3/CARTPT/DPP6/GNAO1/KCNA5	17
MEMBRANE_DEPOLARIZATION	5/76	87/17949	3.35762e-05	0.00188967	0.00150563	SCN7A/ATP1A2/MYOC/FHL1/SCN4B	5
MEMBRANE_REPOLARIZATION	4/76	45/17949	3.87652e-05	0.00208892	0.00166439	CASQ2/ATP1A2/SCN4B/KCNA5	4
CARDIAC_CONDUCTION	6/76	149/17949	4.0086e-05	0.00208892	0.00166439	CASQ2/ATP1A2/RYR3/FXYD6/SCN4B/KCNA5	6
AMINE_TRANSPORT	5/76	94/17949	4.87441e-05	0.00244939	0.0019516	VIP/KCNB1/ATP1A2/CHRNA3/CARTPT	5
CELL_CELL_SIGNALING	19/76	1672/17949	5.05047e-05	0.00245035	0.00195236	CASQ2/VIP/PTCHD1/KCNB1/DACT3/ATP1A2/PGR/MYOC/NPTX1/LGI1/SCN4B/PLP1/KCNMB1/CHRNA3/CARTPT/GNAO1/KCNA5/BARX1/DAAM2	19
MUSCLE_ORGAN_DEVELOPMENT	8/76	317/17949	5.75972e-05	0.0026947	0.00214705	BVES/CRYAB/ACTC1/FHL1/MYOCD/SMTN/MYLK/SMYD1	8
INORGANIC_ION_TRANSMEMBRANE_TRANSPORT	13/76	860/17949	5.93716e-05	0.0026947	0.00214705	CASQ2/KCNB1/SCN7A/ATP1A2/KCNMA1/FHL1/RYR3/FXYD6/SCN4B/PLP1/KCNMB1/DPP6/KCNA5	13
STRIATED_MUSCLE_CELL_DEVELOPMENT	5/76	103/17949	7.54719e-05	0.00323024	0.00257375	LMOD1/MYH11/ACTC1/LDB3/FLNC	5
MUSCLE_CELL_DEVELOPMENT	6/76	168/17949	7.82099e-05	0.00323024	0.00257375	BVES/LMOD1/MYH11/ACTC1/LDB3/FLNC	6
REGULATION_OF_TRANSPORT	19/76	1730/17949	8.02038e-05	0.00323024	0.00257375	CASQ2/BVES/VIP/CRYAB/KCNB1/SCN7A/ATP1A2/KCNMA1/FHL1/FXYD6/SCN4B/PLP1/KCNMB1/MYLK/CHRNA3/CARTPT/DPP6/GNAO1/KCNA5	19
CATION_TRANSMEMBRANE_TRANSPORT	13/76	886/17949	8.03542e-05	0.00323024	0.00257375	CASQ2/KCNB1/SCN7A/ATP1A2/KCNMA1/FHL1/RYR3/FXYD6/SCN4B/PLP1/KCNMB1/DPP6/KCNA5	13
REGULATION_OF_CATION_TRANSMEMBRANE_TRANSPORT	8/76	340/17949	9.38976e-05	0.00366983	0.002924	CASQ2/ATP1A2/FHL1/FXYD6/SCN4B/PLP1/KCNMB1/DPP6	8
CELL_COMMUNICATION_INVOLVED_IN_CARDIAC_CONDUCTION	4/76	57/17949	9.88994e-05	0.00376085	0.00299653	CASQ2/ATP1A2/SCN4B/KCNA5	4
MYOFIBRIL_ASSEMBLY	4/76	59/17949	0.000113224	0.00408477	0.00325462	LMOD1/MYH11/ACTC1/LDB3	4
REGULATION_OF_CARDIAC_CONDUCTION	4/76	59/17949	0.000113224	0.00408477	0.00325462	CASQ2/ATP1A2/RYR3/FXYD6	4
ACTOMYOSIN_STRUCTURE_ORGANIZATION	6/76	190/17949	0.000153693	0.00533217	0.0042485	LMOD1/MYH11/MYOC/ACTC1/LDB3/CNN1	6
ACTIN_MEDIATED_CELL_CONTRACTION	5/76	120/17949	0.00015538	0.00533217	0.0042485	DES/ATP1A2/ACTC1/SCN4B/KCNA5	5
MICTURITION	2/76	5/17949	0.000175482	0.00574194	0.004575	KCNMA1/CHRNA3	2
MESENCHYME_MIGRATION	2/76	5/17949	0.000175482	0.00574194	0.004575	ACTC1/ACTG2	2
POTASSIUM_ION_HOMEOSTASIS	3/76	29/17949	0.000246261	0.00787474	0.00627434	ATP1A2/KCNMA1/KCNA5	3
REGULATION_OF_EPINEPHRINE_SECRETION	2/76	6/17949	0.000262501	0.0080555	0.00641836	VIP/CARTPT	2
ACTION_POTENTIAL	5/76	135/17949	0.000269089	0.0080555	0.00641836	KCNB1/SCN7A/ATP1A2/SCN4B/KCNA5	5
CARDIAC_MUSCLE_CONTRACTION	5/76	135/17949	0.000269089	0.0080555	0.00641836	CASQ2/ATP1A2/ACTC1/SCN4B/KCNA5	5
POSITIVE_REGULATION_OF_AMINE_TRANSPORT	3/76	33/17949	0.000363259	0.0104307	0.00831087	VIP/KCNB1/CARTPT	3
CELL_CELL_SIGNALING_INVOLVED_IN_CARDIAC_CONDUCTION	3/76	33/17949	0.000363259	0.0104307	0.00831087	CASQ2/SCN4B/KCNA5	3
REGULATION_OF_MEMBRANE_REPOLARIZATION	3/76	34/17949	0.000397204	0.0111773	0.00890572	CASQ2/SCN4B/KCNA5	3
ACTIN_FILAMENT_BASED_MOVEMENT	5/76	150/17949	0.000437129	0.0120596	0.00960872	DES/ATP1A2/ACTC1/SCN4B/KCNA5	5
MEMBRANE_DEPOLARIZATION_DURING_ACTION_POTENTIAL	3/76	36/17949	0.000471064	0.0127459	0.0101555	SCN7A/ATP1A2/SCN4B	3
SKELETAL_MYOFIBRIL_ASSEMBLY	2/76	8/17949	0.000487314	0.0129368	0.0103076	MYH11/ACTC1	2
MONOVALENT_INORGANIC_CATION_HOMEOSTASIS	5/76	161/17949	0.000603459	0.0157235	0.012528	SCN7A/ATP1A2/KCNMA1/C7/KCNA5	5
EPINEPHRINE_TRANSPORT	2/76	9/17949	0.000624828	0.0159842	0.0127357	VIP/CARTPT	2
REGULATION_OF_HEART_RATE	4/76	97/17949	0.000763472	0.0191822	0.0152838	CASQ2/BVES/SCN4B/KCNA5	4
CELLULAR_RESPONSE_TO_CAFFEINE	2/76	10/17949	0.000778893	0.0192264	0.0153189	CASQ2/RYR3	2
CELLULAR_COMPONENT_ASSEMBLY_INVOLVED_IN_MORPHOGENESIS	4/76	100/17949	0.000855815	0.0207609	0.0165416	LMOD1/MYH11/ACTC1/LDB3	4
NEGATIVE_REGULATION_OF_CYTOSOLIC_CALCIUM_ION_CONCENTRATION	2/76	11/17949	0.000949369	0.02264	0.0180389	ATP1A2/KCNA5	2
CELLULAR_POTASSIUM_ION_HOMEOSTASIS	2/76	13/17949	0.00133901	0.0303868	0.0242113	ATP1A2/KCNMA1	2
CELLULAR_RESPONSE_TO_PURINE_CONTAINING_COMPOUND	2/76	13/17949	0.00133901	0.0303868	0.0242113	CASQ2/RYR3	2
DETECTION_OF_CALCIUM_ION	2/76	13/17949	0.00133901	0.0303868	0.0242113	CASQ2/KCNMB1	2
CARDIAC_MUSCLE_CELL_DIFFERENTIATION	4/76	114/17949	0.00139288	0.03102	0.0247157	BVES/MYH11/ACTC1/MYOCD	4
CELLULAR_COMPONENT_MORPHOGENESIS	10/76	766/17949	0.001411	0.03102	0.0247157	LMOD1/MYH11/ACTC1/NPTX1/NRXN3/LDB3/LGI1/MYOT/CHRNA3/SLIT2	10
GLUTAMATE_RECEPTOR_SIGNALING_PATHWAY	3/76	53/17949	0.00146782	0.0312912	0.0249318	KCNB1/FRRS1L/PLP1	3
CATECHOLAMINE_SECRETION	3/76	53/17949	0.00146782	0.0312912	0.0249318	VIP/KCNB1/CARTPT	3
ADULT_BEHAVIOR	4/76	117/17949	0.00153282	0.0315954	0.0251742	ATP1A2/NRXN3/CHRNA3/CARTPT	4
SODIUM_ION_HOMEOSTASIS	3/76	54/17949	0.00154946	0.0315954	0.0251742	SCN7A/ATP1A2/C7	3
REGULATION_OF_SODIUM_ION_TRANSMEMBRANE_TRANSPORTER_ACTIVITY	3/76	54/17949	0.00154946	0.0315954	0.0251742	ATP1A2/FXYD6/SCN4B	3
NEGATIVE_REGULATION_OF_CALCIUM_ION_TRANSPORT	3/76	60/17949	0.00209916	0.0421931	0.0336182	CASQ2/ATP1A2/GNAO1	3
RESPONSE_TO_CAFFEINE	2/76	17/17949	0.00230921	0.0452495	0.0360534	CASQ2/RYR3	2
NEGATIVE_REGULATION_OF_ION_TRANSPORT	6/76	319/17949	0.00231554	0.0452495	0.0360534	CASQ2/VIP/KCNB1/ATP1A2/CARTPT/GNAO1	6
HEART_DEVELOPMENT	8/76	555/17949	0.00236608	0.0456037	0.0363356	BVES/MYH11/ACTC1/LDB3/MYOCD/HSPB7/SLIT2/SMYD1	8
NEGATIVE_REGULATION_OF_SMOOTH_MUSCLE_CELL_PROLIFERATION	3/76	63/17949	0.00241398	0.0458983	0.0365703	VIP/MYOCD/CNN1	3
NEGATIVE_REGULATION_OF_TRANSPORT	7/76	438/17949	0.00252232	0.0467467	0.0372462	CASQ2/VIP/CRYAB/KCNB1/ATP1A2/CARTPT/GNAO1	7
REGULATION_OF_SODIUM_ION_TRANSMEMBRANE_TRANSPORT	3/76	64/17949	0.00252505	0.0467467	0.0372462	ATP1A2/FXYD6/SCN4B	3
CELLULAR_SODIUM_ION_HOMEOSTASIS	2/76	19/17949	0.00288763	0.0527649	0.0420414	ATP1A2/C7	2
SYNAPTIC_SIGNALING	9/76	712/17949	0.00306696	0.0553233	0.0440799	PTCHD1/KCNB1/ATP1A2/NPTX1/LGI1/PLP1/KCNMB1/CHRNA3/CARTPT	9
CARDIOCYTE_DIFFERENTIATION	4/76	144/17949	0.00325991	0.0573336	0.0456816	BVES/MYH11/ACTC1/MYOCD	4
RESPONSE_TO_CALCIUM_ION	4/76	144/17949	0.00325991	0.0573336	0.0456816	CASQ2/KCNMA1/RYR3/KCNMB1	4
CELL_MORPHOGENESIS_INVOLVED_IN_DIFFERENTIATION	9/76	723/17949	0.00339473	0.0589677	0.0469836	BVES/MYOC/NPTX1/NRXN3/LGI1/MYOT/CHRNA3/SLIT2/LIMS2	9
CARDIAC_MUSCLE_CELL_CONTRACTION	3/76	72/17949	0.00352813	0.0605375	0.0482344	ATP1A2/SCN4B/KCNA5	3
REGULATION_OF_CARDIAC_MUSCLE_CONTRACTION_BY_REGULATION_OF_THE_RELEASE_OF_SEQUESTERED_CALCIUM_ION	2/76	22/17949	0.00386893	0.0640422	0.0510267	CASQ2/ATP1A2	2
NEGATIVE_REGULATION_OF_MUSCLE_CONTRACTION	2/76	22/17949	0.00386893	0.0640422	0.0510267	ATP1A2/KCNMA1	2
MEMBRANE_DEPOLARIZATION_DURING_CARDIAC_MUSCLE_CELL_ACTION_POTENTIAL	2/76	22/17949	0.00386893	0.0640422	0.0510267	ATP1A2/SCN4B	2
REGULATION_OF_METAL_ION_TRANSPORT	5/76	247/17949	0.00395865	0.0647653	0.0516029	CASQ2/ATP1A2/PLP1/MYLK/GNAO1	5
CARDIAC_MUSCLE_CELL_ACTION_POTENTIAL	3/76	76/17949	0.00410881	0.0664494	0.0529448	ATP1A2/SCN4B/KCNA5	3
METAL_ION_TRANSPORT	7/76	486/17949	0.00446902	0.0714536	0.0569319	CASQ2/ATP1A2/RYR3/PLP1/MYLK/GNAO1/KCNA5	7
MONOAMINE_TRANSPORT	3/76	79/17949	0.00458026	0.0724093	0.0576934	VIP/KCNB1/CARTPT	3
NEGATIVE_REGULATION_OF_SUPRAMOLECULAR_FIBER_ORGANIZATION	4/76	161/17949	0.00484847	0.0750705	0.0598138	LMOD1/CRYAB/MYOC/SLIT2	4
MUSCLE_TISSUE_DEVELOPMENT	6/76	371/17949	0.0048553	0.0750705	0.0598138	BVES/MYH11/ACTC1/MYOCD/MYLK/SMYD1	6
SMOOTH_MUSCLE_CELL_PROLIFERATION	4/76	162/17949	0.0049555	0.0751631	0.0598875	RBPMS2/VIP/MYOCD/CNN1	4
CYTOSKELETON_ORGANIZATION	13/76	1380/17949	0.00496813	0.0751631	0.0598875	SYNM/THSD7B/LMOD1/MYH11/DES/CRYAB/MYOC/ACTC1/LDB3/SMTN/CNN1/SLIT2/DAAM2	13
CARDIAC_CELL_DEVELOPMENT	3/76	83/17949	0.00525794	0.0787012	0.0627066	BVES/MYH11/ACTC1	3
AXON_DEVELOPMENT	7/76	507/17949	0.00561166	0.0831116	0.0662207	RGMA/NPTX1/NRXN3/LGI1/PLP1/MYOT/SLIT2	7
REGULATION_OF_CARDIAC_MUSCLE_CONTRACTION_BY_CALCIUM_ION_SIGNALING	2/76	27/17949	0.00579894	0.0841146	0.0670198	CASQ2/ATP1A2	2
REGULATION_OF_CARDIAC_MUSCLE_CELL_MEMBRANE_REPOLARIZATION	2/76	27/17949	0.00579894	0.0841146	0.0670198	SCN4B/KCNA5	2
ION_HOMEOSTASIS	9/76	787/17949	0.00588945	0.0843205	0.0671839	CASQ2/SCN7A/ATP1A2/KCNMA1/MYOC/FHL1/RYR3/C7/KCNA5	9
SODIUM_ION_TRANSMEMBRANE_TRANSPORT	4/76	171/17949	0.00599106	0.0843205	0.0671839	SCN7A/ATP1A2/FXYD6/SCN4B	4
REGULATION_OF_SODIUM_ION_TRANSPORT	3/76	87/17949	0.00599293	0.0843205	0.0671839	ATP1A2/FXYD6/SCN4B	3
OLFACTORY_LOBE_DEVELOPMENT	2/76	28/17949	0.00622798	0.0867601	0.0691277	ATP1A2/SLIT2	2
POSITIVE_REGULATION_OF_ION_TRANSPORT	8/76	659/17949	0.00663859	0.0915735	0.0729629	VIP/KCNB1/FHL1/SCN4B/PLP1/KCNMB1/MYLK/CARTPT	8
TRANSMEMBRANE_TRANSPORT	14/76	1605/17949	0.0069339	0.0945497	0.0753342	CASQ2/KCNB1/SCN7A/ATP1A2/KCNMA1/FHL1/RYR3/FXYD6/SCN4B/PLP1/KCNMB1/CHRNA3/DPP6/KCNA5	14
REGULATION_OF_TRANSPORTER_ACTIVITY	5/76	283/17949	0.00698875	0.0945497	0.0753342	CASQ2/ATP1A2/FHL1/FXYD6/SCN4B	5
