# Supplementary material for: Low FNDC5/Irisin expression is associated with aggressive phenotypes in gastric cancer
Source: Front Pharmacol. 2022 Oct 28;13:981201. doi: 10.3389/fphar.2022.981201 (PMC9649517; doi:10.3389/fphar.2022.981201)
Supplement: Supplementary file 7 [file Table6.XLSX]

## Sheet: Module_info
Tag	dynamicColors	mergedColors
T	yellow	purple
AR	blue	blue
C2	blue	blue
C3	turquoise	green
C5	blue	blue
C6	magenta	magenta
C7	blue	blue
C9	brown	brown
CP	black	royalblue
CS	turquoise	green
F2	darkgrey	darkgrey
F3	magenta	magenta
F5	turquoise	green
F7	lightyellow	lightyellow
F8	turquoise	green
F9	darkgrey	darkgrey
FH	turquoise	green
GC	brown	brown
GK	midnightblue	midnightblue
HP	darkgrey	darkgrey
HR	turquoise	green
IK	black	royalblue
KL	blue	blue
KY	turquoise	green
MB	black	royalblue
PC	turquoise	green
SI	cyan	cyan
TF	lightyellow	lightyellow
TG	turquoise	green
TH	green	green
XG	blue	blue
XK	magenta	magenta
HIATL1	brown	brown
HIATL2	brown	brown
RP11-97C16.1	greenyellow	greenyellow
MIR1244-3	brown	brown
RP11-769O8.3	greenyellow	greenyellow
POLRMT	black	royalblue
BC010186	blue	blue
POLR1A	brown	brown
POLR1B	grey60	grey60
POLR1C	turquoise	green
POLR1D	green	green
POLR1E	brown	brown
POLR2A	turquoise	green
POLR2B	pink	royalblue
POLR2C	black	royalblue
POLR2D	brown	brown
POLR2E	black	royalblue
POLR2F	green	green
POLR2G	brown	brown
POLR2H	green	green
POLR2I	brown	brown
POLR2J	turquoise	green
POLR2K	darkgreen	darkgreen
POLR2L	blue	blue
POLR3A	turquoise	green
POLR3B	red	red
POLR3C	brown	brown
POLR3D	brown	brown
POLR3E	turquoise	green
POLR3F	brown	brown
HMGB1P4 /// HMGB1P4	brown	brown
POLR3G	black	royalblue
POLR3H	brown	brown
POLR3K	brown	brown
RP9 /// RP9P	grey60	grey60
POM121	turquoise	green
GPRASP1	blue	blue
AC087501.1	black	royalblue
RP4-710M16.1	green	green
CCDC102A	turquoise	green
CCDC102B	green	green
CCDC109B	red	red
JARID2	turquoise	green
RP11-112J3.16	red	red
ANKRD20A1 /// ANKRD20A12P /// ANKRD20A2 /// ANKRD20A3 /// ANKRD20A4 /// ANKRD20A5P /// ANKRD20A8P	salmon	salmon
RP11-680F8.4	royalblue	royalblue
CTD-2196E14.6	red	red
CEP83-AS1	green	green
MCM3AP-AS1	red	red
HAUS4 /// MIR4707	black	royalblue
RBM12B-AS1	turquoise	green
G3BP1	black	royalblue
G3BP2	pink	royalblue
FRAS1	red	red
FRAT1	magenta	magenta
FRAT2	turquoise	green
AC114730.11	turquoise	green
FRG1B	greenyellow	greenyellow
FREM1	blue	blue
FREM2	red	red
FREM3	turquoise	green
FRMD1	yellow	purple
FRMD3	red	red
FRMD5	brown	brown
FRMD6	turquoise	green
FRMD7	turquoise	green
FRMD8	green	green
HIBADH	pink	royalblue
AC009120.6	greenyellow	greenyellow
RP11-669M16.1	purple	purple
GOLGA6L11P /// GOLGA6L11P /// GOLGA6L16P /// GOLGA6L16P	purple	purple
FRRS1	green	green
A2M	green	green
ABO	turquoise	green
ABR	blue	blue
ACD	brown	brown
ACE	green	green
ACR	turquoise	green
ADA	red	red
ADK	turquoise	green
ADM	midnightblue	midnightblue
ADO	black	royalblue
AEN	brown	brown
AES	brown	brown
AFM	green	green
AFP	darkgrey	darkgrey
AGA	brown	brown
AGK	red	red
AGL	green	green
AGT	green	green
AHR	salmon	salmon
AIP	green	green
AK1	turquoise	green
AK2	brown	brown
AK3	red	red
AK5	blue	blue
AK6	pink	royalblue
AK7	turquoise	green
AK8	turquoise	green
AK9	green	green
ALB	darkgrey	darkgrey
ALK	salmon	salmon
AMN	tan	tan
AMT	black	royalblue
ANG	magenta	magenta
APC	turquoise	green
APP	brown	brown
B2M	red	red
AQR	brown	brown
ARC	salmon	salmon
ARX	magenta	magenta
ASL	tan	tan
ATM	green	green
ATR	black	royalblue
AUH	turquoise	green
AVP	turquoise	green
AXL	turquoise	green
BAD	magenta	magenta
BAX	blue	blue
BBX	blue	blue
BCR	turquoise	green
BGN	turquoise	green
BID	brown	brown
BIK	turquoise	green
BLK	lightcyan	lightcyan
BLM	brown	brown
BMF	black	royalblue
BMX	green	green
BOC	blue	blue
BOK	red	red
C1D	black	royalblue
C1S	red	red
C1R	turquoise	green
BRE	black	royalblue
BSG	brown	brown
BSN	turquoise	green
BTC	blue	blue
BTD	magenta	magenta
BTK	red	red
C8B	turquoise	green
C8A	blue	blue
C8G	turquoise	green
CA1	cyan	cyan
CA3	red	red
CA2	magenta	magenta
CA4	cyan	cyan
CA7	yellow	purple
CA6	red	red
CA9	magenta	magenta
CA8	turquoise	green
CAD	brown	brown
CAT	royalblue	royalblue
CBL	black	royalblue
CBS	lightyellow	lightyellow
CCK	turquoise	green
CD2	red	red
CD4	red	red
CCS	black	royalblue
CD6	yellow	purple
CD5	red	red
CD7	red	red
CD9	greenyellow	greenyellow
CDA	blue	blue
CEL	cyan	cyan
CFB	blue	blue
CFD	turquoise	green
CFH	green	green
CFI	red	red
CFP	red	red
CGA	turquoise	green
CGN	tan	tan
AMIGO3 /// GMPPB	tan	tan
CHM	pink	royalblue
CIC	black	royalblue
CKB	blue	blue
CKM	black	royalblue
CLC	red	red
CLU	blue	blue
CNP	brown	brown
CPD	blue	blue
CPE	blue	blue
CPM	brown	brown
CPO	green	green
CPQ	turquoise	green
CR2	lightcyan	lightcyan
CR1	red	red
CRH	turquoise	green
CRK	black	royalblue
CRP	turquoise	green
CRX	yellow	purple
CSK	blue	blue
CTH	turquoise	green
DAK	turquoise	green
OR2I1P /// OR2I1P	blue	blue
DAP	turquoise	green
DAO	turquoise	green
DBI	turquoise	green
DBH	yellow	purple
DBP	turquoise	green
DBT	black	royalblue
DCD	yellow	purple
DCC	yellow	purple
DCK	black	royalblue
DCN	blue	blue
DCT	yellow	purple
DCX	blue	blue
DDC	cyan	cyan
DDO	red	red
DDN	blue	blue
DEK	black	royalblue
DES	blue	blue
DHH	green	green
DLD	black	royalblue
CCNDBP1	royalblue	royalblue
DMD	blue	blue
DPT	blue	blue
DR1	turquoise	green
DSE	purple	purple
DSP	turquoise	green
DST	green	green
DTL	brown	brown
DUT	cyan	cyan
DXO	green	green
DYM	blue	blue
EBP	blue	blue
ECD	black	royalblue
EDA	royalblue	royalblue
EED	brown	brown
EFS	turquoise	green
EGF	green	green
EHF	green	green
ELL	midnightblue	midnightblue
ELN	blue	blue
EMB	red	red
EMD	brown	brown
EN2	green	green
EN1	green	green
ENG	green	green
F10	lightyellow	lightyellow
F12	green	green
F11	black	royalblue
EPO	purple	purple
EPX	yellow	purple
F2R	green	green
ERF	brown	brown
ERH	brown	brown
ERG	green	green
ESD	blue	blue
EVC	turquoise	green
EVL	red	red
EYS	red	red
EZR	pink	royalblue
FAH	red	red
FAP	lightgreen	lightgreen
FAS	red	red
FAU	blue	blue
FBL	brown	brown
FER	turquoise	green
FES	lightgreen	lightgreen
FEV	turquoise	green
FGB	lightyellow	lightyellow
FGA	darkgrey	darkgrey
FGG	lightyellow	lightyellow
FGR	midnightblue	midnightblue
FLG	turquoise	green
FN1	lightgreen	lightgreen
FOS	turquoise	green
FRK	turquoise	green
FRY	blue	blue
FST	turquoise	green
FTL	red	red
FTO	blue	blue
FTX	greenyellow	greenyellow
FUK	tan	tan
FUS	brown	brown
FUZ	red	red
FXN	brown	brown
FYB	red	red
FYN	turquoise	green
GAA	green	green
GAK	turquoise	green
GAL	brown	brown
GAN	green	green
GCA	midnightblue	midnightblue
GCG	cyan	cyan
GCK	black	royalblue
GDA	tan	tan
GEM	blue	blue
GGH	brown	brown
GGN	turquoise	green
GH2	turquoise	green
GH1	yellow	purple
GHR	blue	blue
GIF	brown	brown
GIP	cyan	cyan
GK2	yellow	purple
GK5	turquoise	green
GLA	brown	brown
GLS	black	royalblue
GML	turquoise	green
GNE	turquoise	green
GNN	yellow	purple
GNS	red	red
GP2	magenta	magenta
GP6	pink	royalblue
GP5	turquoise	green
GP9	yellow	purple
GPI	blue	blue
GPT	tan	tan
GRN	red	red
GRP	blue	blue
GSC	turquoise	green
GSN	pink	royalblue
GSS	turquoise	green
GSR	turquoise	green
HAL	blue	blue
HBB	midnightblue	midnightblue
HBD	midnightblue	midnightblue
HBM	turquoise	green
HBZ	yellow	purple
HCK	red	red
HDC	brown	brown
HDX	turquoise	green
HFE	blue	blue
HGD	magenta	magenta
HGF	green	green
HGS	royalblue	royalblue
HK2	blue	blue
HK1	green	green
HK3	midnightblue	midnightblue
HLF	blue	blue
HLX	green	green
HN1	blue	blue
HPD	turquoise	green
HPN	red	red
HPR	darkgrey	darkgrey
HPX	darkgrey	darkgrey
HRC	yellow	purple
HRG	darkgrey	darkgrey
HRK	yellow	purple
HTT	turquoise	green
HYI	brown	brown
AHCYL2	magenta	magenta
AHCYL1	turquoise	green
ICK	turquoise	green
ID2	black	royalblue
ID1	tan	tan
ID4	blue	blue
ID3	green	green
IDE	blue	blue
IDS	black	royalblue
IGH	purple	purple
IGK	lightcyan	lightcyan
IGJ	lightcyan	lightcyan
IHH	cyan	cyan
IL2	red	red
IL4	yellow	purple
IL3	turquoise	green
IL6	midnightblue	midnightblue
IL5	green	green
IL7	magenta	magenta
IL9	turquoise	green
ILK	blue	blue
INA	blue	blue
INS	purple	purple
IPP	green	green
ISX	cyan	cyan
ITK	red	red
IVD	turquoise	green
IVL	darkturquoise	darkturquoise
IYD	cyan	cyan
Igk	lightcyan	lightcyan
JMY	tan	tan
JPX	turquoise	green
JRK	turquoise	green
ARID4B /// RBM34	pink	royalblue
JTB	turquoise	green
CTD-3028N15.1	red	red
JUN	brown	brown
JUP	turquoise	green
KCP	yellow	purple
KDR	green	green
KEL	turquoise	green
KHK	cyan	cyan
KIN	blue	blue
KIT	green	green
KIZ	red	red
KLB	darkgrey	darkgrey
KMO	red	red
LAT	red	red
LBH	turquoise	green
LBP	darkgrey	darkgrey
LBR	brown	brown
LCK	red	red
LCT	turquoise	green
LEP	darkturquoise	darkturquoise
LIF	brown	brown
AHCTF1	grey60	grey60
LOR	turquoise	green
LOX	lightgreen	lightgreen
LPA	turquoise	green
LPL	green	green
LPO	yellow	purple
LPP	blue	blue
LSR	tan	tan
LSS	salmon	salmon
LTA	red	red
LTB	red	red
LTF	magenta	magenta
LTK	turquoise	green
LUM	turquoise	green
LXN	turquoise	green
LY9	lightcyan	lightcyan
LYN	blue	blue
LYZ	magenta	magenta
SH3RF3-AS1	green	green
MAG	purple	purple
MAF	green	green
MAK	brown	brown
FSCN1	lightgreen	lightgreen
MAL	brown	brown
FSCN3	yellow	purple
FSCN2	brown	brown
MAX	pink	royalblue
MAZ	turquoise	green
MBP	turquoise	green
MCC	turquoise	green
MCU	tan	tan
FSD1L	turquoise	green
MDK	turquoise	green
ME1	magenta	magenta
ME3	black	royalblue
ME2	black	royalblue
MET	pink	royalblue
MFF	black	royalblue
MGA	red	red
MGP	blue	blue
MIA	red	red
MIF	brown	brown
MIP	turquoise	green
MKX	turquoise	green
MLN	cyan	cyan
MLX	blue	blue
MME	blue	blue
MMD	magenta	magenta
MN1	blue	blue
MNT	turquoise	green
MOG	black	royalblue
MOK	turquoise	green
MOS	turquoise	green
MPG	turquoise	green
MPI	green	green
MPL	green	green
MPO	turquoise	green
MPZ	blue	blue
MR1	red	red
MRO	black	royalblue
MSC	green	green
MSN	green	green
MT4	yellow	purple
MT3	turquoise	green
MTR	blue	blue
MUT	midnightblue	midnightblue
MVD	turquoise	green
MVK	turquoise	green
MVP	tan	tan
MX2	darkred	darkred
MX1	darkred	darkred
MYC	black	royalblue
MYB	green	green
MACROD1	green	green
NBN	black	royalblue
MACROD2	red	red
NCL	brown	brown
ND2	red	red
ND4	black	royalblue
ND6	turquoise	green
NDN	blue	blue
NDP	turquoise	green
NEB	red	red
NF1	green	green
NF2	brown	brown
NES	lightgreen	lightgreen
NGB	yellow	purple
NGF	green	green
NHS	brown	brown
NIN	red	red
NLK	pink	royalblue
NLN	brown	brown
NMB	green	green
NMI	darkred	darkred
NMU	green	green
NNT	black	royalblue
NOG	blue	blue
NOV	turquoise	green
NPB	turquoise	green
NPL	red	red
NPW	brown	brown
NPY	blue	blue
NRK	blue	blue
NRM	brown	brown
NRL	turquoise	green
NSF	red	red
NTM	yellow	purple
NTS	turquoise	green
NVL	grey60	grey60
NXN	turquoise	green
NYX	purple	purple
OAF	black	royalblue
OAT	brown	brown
INO80C	turquoise	green
INO80B	yellow	purple
INO80E	red	red
INO80D	turquoise	green
OGN	blue	blue
OGT	greenyellow	greenyellow
SMIM10	blue	blue
SMIM12	turquoise	green
SMIM11	blue	blue
SMIM14	magenta	magenta
SMIM13	black	royalblue
SMIM15	magenta	magenta
SMIM17	salmon	salmon
SMIM19	brown	brown
SMIM21	yellow	purple
SMIM20	green	green
SMIM22	magenta	magenta
SMIM24	magenta	magenta
OMD	blue	blue
OMP	turquoise	green
OS9	black	royalblue
OSM	midnightblue	midnightblue
OTC	cyan	cyan
OTP	salmon	salmon
OXT	darkgrey	darkgrey
PAM	turquoise	green
PBK	brown	brown
PDC	turquoise	green
PF4	blue	blue
PGD	yellow	purple
PGC	magenta	magenta
PGF	pink	royalblue
PGP	turquoise	green
PGR	blue	blue
PHB	brown	brown
PI3	turquoise	green
PIP	blue	blue
PIR	black	royalblue
PKM	brown	brown
PLG	darkgrey	darkgrey
PLN	blue	blue
PML	darkred	darkred
PNN	black	royalblue
PNP	blue	blue
POR	grey60	grey60
PPL	red	red
PPY	turquoise	green
PRL	salmon	salmon
PRX	purple	purple
PSD	blue	blue
PTH	turquoise	green
PTN	blue	blue
PTS	black	royalblue
PVR	turquoise	green
PXK	royalblue	royalblue
PXN	turquoise	green
PYY	turquoise	green
PZP	green	green
QKI	turquoise	green
RAN	black	royalblue
RB1	black	royalblue
RAX	turquoise	green
RD3	green	green
RDX	tan	tan
REL	blue	blue
REN	yellow	purple
RET	salmon	salmon
RFK	turquoise	green
RGN	blue	blue
RGR	yellow	purple
RHD	yellow	purple
RHO	yellow	purple
RLF	brown	brown
RP1	salmon	salmon
RP2	blue	blue
RP9	grey60	grey60
RPE	pink	royalblue
RRH	yellow	purple
RS1	purple	purple
RYK	black	royalblue
SAG	turquoise	green
SCD	brown	brown
SCT	turquoise	green
SDS	midnightblue	midnightblue
SF1	greenyellow	greenyellow
SET	brown	brown
SFN	blue	blue
SHB	turquoise	green
SHD	turquoise	green
SHF	red	red
SHE	green	green
SHH	magenta	magenta
SKI	turquoise	green
SLA	red	red
SLK	grey60	grey60
SLN	midnightblue	midnightblue
SMO	red	red
SMS	brown	brown
SNN	red	red
SON	turquoise	green
SP2	yellow	purple
SP1	turquoise	green
SP4	blue	blue
SP3	greenyellow	greenyellow
SP6	blue	blue
SP5	brown	brown
SP8	brown	brown
SP7	turquoise	green
SPN	purple	purple
SPR	turquoise	green
SPX	blue	blue
SRC	turquoise	green
SRF	turquoise	green
SRI	turquoise	green
SRL	salmon	salmon
SRM	brown	brown
SRR	black	royalblue
SRY	yellow	purple
SSB	brown	brown
ST5	black	royalblue
SST	brown	brown
STH	yellow	purple
STL	red	red
STS	magenta	magenta
SYK	red	red
SYP	turquoise	green
TAT	yellow	purple
TAZ	black	royalblue
TBP	brown	brown
TDG	brown	brown
TDH	turquoise	green
TEC	green	green
TEF	yellow	purple
TEK	green	green
TES	pink	royalblue
TFG	green	green
TK2	red	red
TK1	brown	brown
TKT	brown	brown
TNC	blue	blue
TNF	midnightblue	midnightblue
TNN	blue	blue
TNR	black	royalblue
TOX	blue	blue
TPO	yellow	purple
TPR	blue	blue
TRH	yellow	purple
TRO	turquoise	green
TSN	brown	brown
TST	tan	tan
TTK	brown	brown
TTL	magenta	magenta
TTN	yellow	purple
TTR	cyan	cyan
TUB	blue	blue
TXK	red	red
TXN	turquoise	green
TYR	green	green
UBB	turquoise	green
UBC	pink	royalblue
UCN	green	green
FSIP1	turquoise	green
FSIP2	turquoise	green
UNG	brown	brown
UNK	black	royalblue
UST	blue	blue
UTY	turquoise	green
UXT	turquoise	green
VCL	blue	blue
VCP	brown	brown
VDR	cyan	cyan
VGF	turquoise	green
VHL	turquoise	green
VIM	green	green
VIP	blue	blue
VIT	brown	brown
VWF	green	green
WAC	pink	royalblue
WAS	red	red
CNN2P10 /// CNN2P10	turquoise	green
WIZ	brown	brown
WLS	blue	blue
WRB	royalblue	royalblue
WRN	black	royalblue
WT1	brown	brown
XDH	tan	tan
CACNA1B	red	red
CACNA1D	red	red
CACNA1C	blue	blue
CACNA1F	yellow	purple
CACNA1E	yellow	purple
CACNA1H	yellow	purple
CACNA1G	purple	purple
CACNA1I	yellow	purple
CACNA1S	purple	purple
XPA	blue	blue
XPC	blue	blue
YY1	black	royalblue
ZAK	blue	blue
ZAN	yellow	purple
ZFR	pink	royalblue
ZFY	turquoise	green
ZFX	turquoise	green
ZP1	yellow	purple
ZP2	turquoise	green
ZP4	yellow	purple
ZYX	lightgreen	lightgreen
BC012193	grey60	grey60
RP4-593C16.3	lightcyan	lightcyan
FSTL1	turquoise	green
FSTL4	yellow	purple
FSTL3	tan	tan
FSTL5	blue	blue
CCDC144A	turquoise	green
CCDC163P	turquoise	green
IER3IP1	black	royalblue
SCGB3A2	turquoise	green
SCGB3A1	magenta	magenta
SCGB2A1	magenta	magenta
SCGB2A2	yellow	purple
SCGB2B2	yellow	purple
SCGB1D1	black	royalblue
SCGB1D2	turquoise	green
SCGB1A1	darkturquoise	darkturquoise
XYLT2	black	royalblue
XYLT1	turquoise	green
CA5BP1	brown	brown
CRYGEP	purple	purple
ZNHIT2	turquoise	green
ZNHIT1	turquoise	green
ZNHIT3	pink	royalblue
ZNHIT6	black	royalblue
C20orf187 /// C20orf187	yellow	purple
AP5Z1 /// MIR4656	grey60	grey60
GLIS3-AS1	turquoise	green
POMZP3	green	green
IGHD /// IGHG1 /// IGHM	blue	blue
IGHV3-73 /// IGHV3-73	lightcyan	lightcyan
FLVCR1-AS1	turquoise	green
LOC100289090 /// RP11-23P13.6	black	royalblue
FTSJ2	brown	brown
FTSJ1	brown	brown
FTSJ3	brown	brown
RP11-339A11.2	red	red
CRYBG3	blue	blue
CRYBA2	turquoise	green
CRYBA1	turquoise	green
CRYBA4	turquoise	green
CRYBB1	yellow	purple
CRYBB3	turquoise	green
CRYBB2	purple	purple
INPPL1	grey60	grey60
COX7A2L	green	green
FUCA1	magenta	magenta
FUCA2	blue	blue
FUBP3	green	green
FUBP1	greenyellow	greenyellow
PP2672	yellow	purple
RP11-79P5.2	turquoise	green
RP11-79P5.9	green	green
SHPK /// TRPV1	turquoise	green
G6PC2	yellow	purple
G6PC3	turquoise	green
IDH1-AS1	brown	brown
LOC729966 /// PDE4C	yellow	purple
RP5-1092A3.4	greenyellow	greenyellow
FURIN	black	royalblue
DNAH17-AS1	turquoise	green
HIF1AN	brown	brown
FUT10	blue	blue
FUT11	lightgreen	lightgreen
ATP1A3 /// LOC101927137	turquoise	green
CRYZL1	blue	blue
HIGD1A	black	royalblue
HIGD1B	blue	blue
HIGD2A	turquoise	green
RP4-635E18.8	greenyellow	greenyellow
RP1-140C12.2	turquoise	green
LOC101929087 /// SUMO2 /// SUMO3	black	royalblue
ID2 /// ID2B	turquoise	green
HTR7 /// HTR7P1	turquoise	green
RP11-1081M5.2	yellow	purple
AC002064.5	yellow	purple
NAALADL2-AS3	black	royalblue
POPDC2	blue	blue
POPDC3	turquoise	green
SNHG6 /// SNORD87	darkgreen	darkgreen
BMPR1B	blue	blue
BMPR1A	blue	blue
INPP4A	turquoise	green
INPP4B	blue	blue
INPP5B	red	red
INPP5A	blue	blue
INPP5F	blue	blue
INPP5D	red	red
INPP5E	brown	brown
INPP5J	turquoise	green
INPP5K	black	royalblue
BC017209	yellow	purple
HP09025	yellow	purple
H1FX-AS1 /// H1FX-AS1	yellow	purple
BMS1P6	greenyellow	greenyellow
BMS1P5	greenyellow	greenyellow
FAM47E /// FAM47E-STBD1 /// STBD1	brown	brown
CCNB1IP1	brown	brown
MIR6872 /// SEMA3B	magenta	magenta
RP11-587D21.4	turquoise	green
INSIG2	turquoise	green
INSIG1	black	royalblue
SMNDC1	brown	brown
BC016361	blue	blue
HP08942	purple	purple
SHANK2-AS2 /// SHANK2-AS2	purple	purple
GLYATL1 /// LOC100287413	turquoise	green
RHBDD3	turquoise	green
RHBDD2	grey60	grey60
RHBDD1	red	red
RHBDF1	blue	blue
RHBDF2	red	red
RHBDL3	salmon	salmon
RHBDL2	tan	tan
RHBDL1	turquoise	green
BC042811 /// RP11-340I6.8	turquoise	green
FXYD4	turquoise	green
FXYD3	tan	tan
FXYD2	darkgrey	darkgrey
FXYD1	blue	blue
FXYD7	turquoise	green
FXYD6	blue	blue
FXYD5	green	green
STARD13-AS	yellow	purple
LOC100996668 /// ZEB1	blue	blue
SNHG16 /// SNORD1A /// SNORD1C	green	green
RP11-338N10.1	yellow	purple
OR5AK4P	turquoise	green
C5orf17	salmon	salmon
C5orf15	darkred	darkred
C5orf24	royalblue	royalblue
C5orf22	pink	royalblue
C5orf28	greenyellow	greenyellow
C5orf27	black	royalblue
C5orf30	magenta	magenta
C5orf34	brown	brown
C5orf42	blue	blue
C5orf46	turquoise	green
C5orf45	blue	blue
C5orf49	red	red
C5orf47	turquoise	green
C5orf51	brown	brown
C5orf56	greenyellow	greenyellow
C5orf55	brown	brown
C5orf58	lightyellow	lightyellow
C5orf64	turquoise	green
C5orf63	turquoise	green
C5orf66	yellow	purple
FYCO1	brown	brown
AC090627.1	green	green
CTA-384D8.35	blue	blue
BC015159	blue	blue
RALGAPA1 /// RALGAPA1P	turquoise	green
MAGI2-IT1	blue	blue
EEF2K /// LOC101930123	black	royalblue
SRD5A3-AS1	turquoise	green
MAGI2-AS2	yellow	purple
MAGI2-AS3	blue	blue
C21orf15 /// LINC00417	turquoise	green
IGHA1 /// IGHD /// IGHG1 /// IGHG2 /// IGHG3 /// IGHM /// IGHV4-31	lightcyan	lightcyan
RPS4XP3 /// RPS4XP3	black	royalblue
PP7080	brown	brown
BPIFA4P	yellow	purple
PKHD1L1	lightcyan	lightcyan
SLC22A18AS	cyan	cyan
RP1-39G22.7	blue	blue
FZD10	green	green
PIP4K2A	green	green
PIP4K2B	brown	brown
PIP4K2C	tan	tan
KGFLP2	blue	blue
RP1-228H13.5	black	royalblue
ARHGEF26-AS1	blue	blue
ALPP /// ALPPL2	turquoise	green
POTEKP	red	red
ADAM1A /// ADAM1A	midnightblue	midnightblue
AC069277.2 /// AF279782	darkgrey	darkgrey
ASH1L-AS1	red	red
RHEBL1	brown	brown
PIP5K1A	black	royalblue
PIP5K1B	tan	tan
PIP5K1C	turquoise	green
POU3F1	purple	purple
POU3F2	salmon	salmon
POU3F3	brown	brown
POU3F4	purple	purple
PIP5KL1	turquoise	green
POU2F1	grey60	grey60
POU2F2	green	green
POU2F3	orange	orange
INTS12	royalblue	royalblue
INTS10	greenyellow	greenyellow
POU1F1	black	royalblue
LOC102725263 /// LOC389906	turquoise	green
POU6F2	turquoise	green
POU6F1	blue	blue
POU5F2	turquoise	green
POU4F1	turquoise	green
POU4F2	salmon	salmon
POU4F3	purple	purple
YARS2	brown	brown
HILPDA	brown	brown
MIR1236 /// NELFE	brown	brown
DHRS4 /// DHRS4L2	black	royalblue
RP11-348P10.2	turquoise	green
AP001347.6 /// BC024173 /// BC048201	blue	blue
PMS2P1 /// PMS2P5	green	green
CLDN10 /// LOC101927308	green	green
NECAP2	brown	brown
NECAP1	magenta	magenta
ARL17A /// ARL17B	green	green
POM121L10P	turquoise	green
FRA10AC1	greenyellow	greenyellow
TRIM73 /// TRIM74	brown	brown
NECAB2	yellow	purple
NECAB1	salmon	salmon
NECAB3	red	red
LOC101928623 /// LOC401320	greenyellow	greenyellow
GTPBP4 /// IDI2	green	green
MSH5 /// MSH5-SAPCD1 /// SAPCD1	grey60	grey60
CTD-2035E11.5	black	royalblue
RP11-174G6.5	greenyellow	greenyellow
RP5-930J4.4	black	royalblue
RP11-480A16.1	red	red
ALDH9A1	turquoise	green
ALDH6A1	green	green
ALDH5A1	green	green
ALDH8A1	blue	blue
ALDH7A1	black	royalblue
ALDH1L1	red	red
ALDH1L2	turquoise	green
CENPBD1P1	green	green
ALDH1A3	blue	blue
ALDH1A2	turquoise	green
ALDH1A1	magenta	magenta
ALDH1B1	blue	blue
ALDH4A1	turquoise	green
ALDH3A2	magenta	magenta
ALDH3A1	magenta	magenta
ALDH3B2	turquoise	green
ALDH3B1	turquoise	green
ITGB3BP	brown	brown
TSPY1 /// TSPY10 /// TSPY3 /// TSPY4 /// TSPY8	salmon	salmon
THUMPD3-AS1	greenyellow	greenyellow
CLSTN2-AS1	yellow	purple
GVINP1	red	red
SMTNL2	red	red
SMTNL1	purple	purple
SYNDIG1L	green	green
VKORC1	lightgreen	lightgreen
RP11-295G20.2	turquoise	green
AHNAK2	turquoise	green
SPATA31C2	turquoise	green
SPATA31E1	yellow	purple
CSF2RB	red	red
CSF2RA	red	red
RP11-245P10.8	turquoise	green
LOC494150	turquoise	green
CTB-50L17.7	turquoise	green
UBE2V2P3 /// UBE2V2P3	lightcyan	lightcyan
NEDD4L	magenta	magenta
LOC101930288 /// LOC101930531	lightyellow	lightyellow
CTD-2528L19.6	blue	blue
PDZRN3-AS1	blue	blue
CAB39L	blue	blue
MIR137 /// MIR137HG /// MIR2682	salmon	salmon
GABPA	pink	royalblue
GABRD	blue	blue
GABRQ	turquoise	green
GABRP	grey60	grey60
EPB41L4A-AS1	blue	blue
EPB41L4A-AS2	brown	brown
GAFA3	black	royalblue
GAFA2	yellow	purple
GAFA1	yellow	purple
GADL1	purple	purple
GAGE3	lightyellow	lightyellow
GAGE1	lightyellow	lightyellow
GALK2	red	red
GALK1	turquoise	green
GALNS	blue	blue
OBP2A /// OBP2B	turquoise	green
MGC70870	turquoise	green
GANAB	brown	brown
GALR3	yellow	purple
GALR2	turquoise	green
GALR1	green	green
GAPDH	brown	brown
GAP43	blue	blue
GAREM	tan	tan
ANKRD20A1 /// ANKRD20A11P /// ANKRD20A2 /// ANKRD20A3 /// ANKRD20A4 /// ANKRD20A5P /// ANKRD20A9P /// LOC102723891 /// LOC102725051	black	royalblue
PPP1R26-AS1	green	green
GATA6	tan	tan
GATA5	turquoise	green
GATA4	turquoise	green
GATA3	red	red
GATA2	black	royalblue
GATA1	yellow	purple
LOC100289097 /// LOC283788	blue	blue
LUZP6 /// MTPN	black	royalblue
LURAP1L	red	red
GBAP1	turquoise	green
DLGAP1-AS3	red	red
DLGAP1-AS2	brown	brown
DLGAP1-AS1	turquoise	green
GBGT1	green	green
SULT4A1	green	green
SULT2A1	cyan	cyan
SULT2B1	green	green
SULT1A1	cyan	cyan
SULT1A2	cyan	cyan
SULT1B1	magenta	magenta
SULT1C2	magenta	magenta
SULT1C4	turquoise	green
SULT1E1	cyan	cyan
CABIN1	black	royalblue
SMURF2	turquoise	green
SMURF1	turquoise	green
ATP6V1F /// LOC101927180	turquoise	green
RP11-440L14.3	purple	purple
TRAC /// TRAJ17 /// TRAV20 /// TRDV2	red	red
RP11-38P22.2	blue	blue
CGNL1 /// LOC101930344 /// LOC101930349	blue	blue
NDUFC2 /// NDUFC2-KCTD14	cyan	cyan
MCHR2-AS1	purple	purple
CACYBP	brown	brown
LOC497256	yellow	purple
GCFC2	black	royalblue
CACUL1	turquoise	green
DFNB31	blue	blue
DFNB59	blue	blue
GCHFR	brown	brown
CACTIN	purple	purple
CT47A1 /// CT47A10 /// CT47A11 /// CT47A12 /// CT47A2 /// CT47A3 /// CT47A4 /// CT47A5 /// CT47A6 /// CT47A7 /// CT47A8 /// CT47A9	darkgrey	darkgrey
DNTTIP1	grey60	grey60
DNTTIP2	black	royalblue
GCNT1	magenta	magenta
GCNT2	brown	brown
GCNT3	tan	tan
GCNT4	magenta	magenta
GCNT7	royalblue	royalblue
CACNB1	yellow	purple
CACNB2	turquoise	green
CACNB3	red	red
CACNB4	brown	brown
GCSAM	red	red
CACNG6	yellow	purple
CACNG7	purple	purple
CACNG8	turquoise	green
CACNG1	yellow	purple
CACNG2	yellow	purple
CACNG3	turquoise	green
CACNG4	yellow	purple
CACNG5	yellow	purple
MRE11A	red	red
CACHD1	blue	blue
ISM1-AS1	yellow	purple
CTNNBL1	grey60	grey60
WWTR1-AS1	yellow	purple
CACFD1	magenta	magenta
CTNNAL1	blue	blue
CTNNAP1	turquoise	green
YIF1A	turquoise	green
YIF1B	turquoise	green
RP11-355B11.2	brown	brown
GDAP1	brown	brown
GDAP2	turquoise	green
ALDOAP2	red	red
HIRIP3	green	green
GDF10	blue	blue
GDF11	salmon	salmon
GDF15	turquoise	green
YIPF1	magenta	magenta
YIPF2	turquoise	green
YIPF3	turquoise	green
YIPF4	red	red
YIPF5	grey60	grey60
YIPF6	red	red
RP13-122B23.8	turquoise	green
RP11-793H13.11	turquoise	green
GDPD1	magenta	magenta
GDPD2	cyan	cyan
GDPD3	magenta	magenta
GDPD5	red	red
HBA1 /// HBA2	midnightblue	midnightblue
CADPS2	brown	brown
SNHG8 /// SNORA24	green	green
PRIMPOL	royalblue	royalblue
OTX2-AS1	yellow	purple
ALS2CR11	salmon	salmon
ALS2CR12	yellow	purple
RIMBP3 /// RIMBP3B /// RIMBP3C	green	green
MADCAM1	brown	brown
FLJ20021	black	royalblue
RPS8 /// SNORD38B /// SNORD55	black	royalblue
TSG101	turquoise	green
FLJ20712	turquoise	green
FLJ20518	green	green
BC032916 /// RP11-400D2.2	red	red
LINC00461 /// MIR9-2	orange	orange
PPAP2B	green	green
PPAP2A	brown	brown
PPAP2C	turquoise	green
LOC100133920 /// LOC100996643 /// LOC101928195 /// LOC101929583 /// LOC286297	yellow	purple
TSGA10	green	green
TSGA13	yellow	purple
GFI1B	turquoise	green
NELFCD	grey60	grey60
GFOD1	blue	blue
GFOD2	black	royalblue
LOC340178	yellow	purple
LOC340184	red	red
GFPT2	turquoise	green
GFPT1	tan	tan
LOC340107	purple	purple
LOC340017	turquoise	green
LOC340074	yellow	purple
LOC340085	greenyellow	greenyellow
LOC340090	green	green
LOC340340	blue	blue
LOC340357	turquoise	green
FAM86B1 /// FAM86B2 /// FAM86C1 /// FAM86DP /// FAM86FP	green	green
GFRA1	blue	blue
GFRA3	salmon	salmon
GFRA2	blue	blue
GFRA4	yellow	purple
LOC340581	yellow	purple
TSEN54	turquoise	green
COX6B1P3 /// COX6B1P3	turquoise	green
RHOXF1	darkgrey	darkgrey
TSEN15	black	royalblue
TSEN34	brown	brown
ADORA2A /// SPECC1L-ADORA2A	red	red
HIVEP1	brown	brown
HIVEP3	red	red
HIVEP2	lightgreen	lightgreen
GGACT	green	green
U47924.27	lightgreen	lightgreen
U47924.29	turquoise	green
KCNIP2-AS1	purple	purple
GTSE1-AS1	turquoise	green
SERINC1	turquoise	green
SERINC3	brown	brown
SERINC2	purple	purple
SERINC5	turquoise	green
YLPM1	pink	royalblue
MRFAP1	turquoise	green
LOC101927809	brown	brown
LOC101927814	yellow	purple
LOC101927811	red	red
LOC101927815	yellow	purple
LOC101927820	turquoise	green
LOC101927824	brown	brown
LOC101927829	yellow	purple
LOC101927839	purple	purple
TRIM43 /// TRIM43B	yellow	purple
LOC101927843	purple	purple
LOC101927841	magenta	magenta
LOC101927849	yellow	purple
LOC101927865	turquoise	green
LOC101927869	turquoise	green
LOC101927876	turquoise	green
LOC101927877	yellow	purple
LOC101927870	red	red
LOC101927886	tan	tan
LOC101927884	yellow	purple
GGPS1	red	red
LOC101927901	blue	blue
LOC101927900	yellow	purple
LOC101927907	yellow	purple
LOC101927914	yellow	purple
LOC101927929	turquoise	green
LOC101927934	turquoise	green
LOC101927943	blue	blue
LOC101927948	yellow	purple
LOC101927950	yellow	purple
LOC101927967	red	red
LOC101927974	green	green
LOC101927972	darkturquoise	darkturquoise
LOC101927988	blue	blue
LOC101927990	yellow	purple
LOC101927699	purple	purple
LOC101927690	yellow	purple
LOC101927604	yellow	purple
LOC101927603	brown	brown
LOC101927608	yellow	purple
LOC101927609	green	green
LOC101927606	yellow	purple
LOC101927616	yellow	purple
LOC101927623	turquoise	green
LOC101927620	yellow	purple
LOC101927648	salmon	salmon
LOC101927640	yellow	purple
LOC101927641	yellow	purple
LOC101927653	yellow	purple
LOC101927657	yellow	purple
LOC101927651	turquoise	green
LOC101927650	turquoise	green
LOC101927667	green	green
LOC101927668	cyan	cyan
LOC101927660	turquoise	green
LOC101927675	yellow	purple
LOC101927703	blue	blue
LOC101927701	yellow	purple
LOC101927702	yellow	purple
LOC101927709	black	royalblue
LOC101927710	yellow	purple
LOC101927719	green	green
LOC101927722	turquoise	green
LOC101927720	blue	blue
LOC101927723	yellow	purple
LOC101927734	green	green
LOC101927735	yellow	purple
LOC101927746	brown	brown
LOC101927752	turquoise	green
LOC101927766	yellow	purple
LOC101927769	yellow	purple
LOC101927761	turquoise	green
LOC101927760	green	green
LOC101927770	black	royalblue
LOC101927787	yellow	purple
LOC101927783	purple	purple
LOC101927798	yellow	purple
LOC101927792	green	green
FLJ22184	green	green
RP11-425D10.10	turquoise	green
FLJ22763	cyan	cyan
GHET1	green	green
PTTG1IP	brown	brown
BC035247 /// RP11-18H7.1	turquoise	green
LOC101928009	turquoise	green
LOC101928000	red	red
LOC101928001	turquoise	green
LOC101928002	black	royalblue
LOC101928014	yellow	purple
LOC101928012	turquoise	green
LOC101928020	green	green
LOC101928031	purple	purple
LOC101928035	green	green
LOC101928043	turquoise	green
LOC101928047	black	royalblue
LOC101928045	orange	orange
LOC101928054	turquoise	green
LOC101928052	black	royalblue
LOC101928069	turquoise	green
LOC101928068	red	red
LOC101928076	turquoise	green
LOC101928087	purple	purple
GHITM	pink	royalblue
LOC101928304	yellow	purple
LOC101928303	turquoise	green
LOC101928306	turquoise	green
LOC101928314	yellow	purple
LOC101928326	yellow	purple
LOC101928327	yellow	purple
LOC101928323	black	royalblue
LOC101928335	yellow	purple
LOC101928333	yellow	purple
LOC101928343	yellow	purple
LOC101928370	red	red
LOC101928371	yellow	purple
LOC101928378	turquoise	green
LOC101928388	turquoise	green
LOC101928389	yellow	purple
LOC101928386	black	royalblue
LOC101928399	purple	purple
FAM86B3P /// FAM90A1 /// FAM90A25P /// FAM90A2P	yellow	purple
LOC101928418	red	red
LOC101928419	black	royalblue
LOC101928417	yellow	purple
LOC101928424	red	red
LOC101928429	red	red
LOC101928420	green	green
LOC101928435	yellow	purple
LOC101928433	turquoise	green
LOC101928446	turquoise	green
LOC101928449	turquoise	green
LOC101928443	turquoise	green
LOC101928457	turquoise	green
LOC101928461	yellow	purple
LOC101928460	yellow	purple
LOC101928464	turquoise	green
LOC101928476	yellow	purple
LOC101928475	turquoise	green
LOC101928483	blue	blue
LOC101928487	red	red
LOC101928491	brown	brown
LOC101928495	turquoise	green
LOC101928496	turquoise	green
MPHOSPH9	brown	brown
MPHOSPH8	blue	blue
MPHOSPH6	brown	brown
LOC101928403	red	red
LOC101928401	turquoise	green
LOC101928405	yellow	purple
LOC101928409	blue	blue
LOC101928107	yellow	purple
LOC101928104	yellow	purple
LOC101928100	black	royalblue
LOC101928101	turquoise	green
LOC101928111	blue	blue
LOC101928123	turquoise	green
LOC101928139	turquoise	green
LOC101928132	yellow	purple
LOC101928135	turquoise	green
LOC101928134	yellow	purple
LOC101928140	turquoise	green
LOC101928144	yellow	purple
LOC101928152	red	red
LOC101928157	yellow	purple
LOC101928161	yellow	purple
LOC101928162	yellow	purple
LOC101928167	turquoise	green
LOC101928173	midnightblue	midnightblue
LOC101928185	yellow	purple
LOC101928190	turquoise	green
LOC101928191	turquoise	green
LOC101928196	black	royalblue
LOC101928098	black	royalblue
LOC101928099	green	green
LOC101928205	yellow	purple
LOC101928207	turquoise	green
LOC101928201	yellow	purple
LOC101928200	yellow	purple
LOC101928211	turquoise	green
LOC101928221	yellow	purple
LOC101928222	red	red
LOC101928230	brown	brown
LOC101928231	darkturquoise	darkturquoise
LOC101928245	red	red
LOC101928243	turquoise	green
LOC101928259	turquoise	green
LOC101928251	yellow	purple
LOC101928255	yellow	purple
LOC101928269	turquoise	green
LOC101928271	turquoise	green
LOC101928273	turquoise	green
LOC101928278	yellow	purple
LOC101928283	yellow	purple
LOC101928284	blue	blue
LOC101928288	turquoise	green
LOC101928298	yellow	purple
LOC101928778	yellow	purple
LOC101928779	purple	purple
LOC101928770	black	royalblue
LOC101928787	turquoise	green
LOC101928781	yellow	purple
LOC101928784	turquoise	green
LOC101928797	black	royalblue
LOC101928790	turquoise	green
LOC101928700	purple	purple
LOC101928702	yellow	purple
LOC101928708	yellow	purple
LOC101928707	turquoise	green
LOC101928710	brown	brown
LOC101928716	red	red
LOC101928725	green	green
LOC101928728	green	green
LOC101928729	green	green
LOC101928731	blue	blue
LOC101928730	turquoise	green
LOC101928739	turquoise	green
LOC101928748	yellow	purple
LOC101928751	yellow	purple
LOC101928767	yellow	purple
LOC101928762	greenyellow	greenyellow
LOC101928896	turquoise	green
LOC101928894	turquoise	green
LOC101928893	black	royalblue
LOC101928806	blue	blue
LOC101928809	turquoise	green
LOC101928813	yellow	purple
LOC101928817	yellow	purple
LOC101928820	cyan	cyan
LOC101928823	yellow	purple
LOC101928833	turquoise	green
LOC101928837	red	red
LOC101928834	yellow	purple
LOC101928844	yellow	purple
LOC101928847	blue	blue
LOC101928845	turquoise	green
LOC101928858	turquoise	green
LOC101928850	yellow	purple
LOC101928851	yellow	purple
LOC101928865	black	royalblue
LOC101928869	yellow	purple
RSPH10B /// RSPH10B2	green	green
LOC101928861	red	red
LOC101928877	yellow	purple
LOC101928886	yellow	purple
LOC101928881	magenta	magenta
LOC101928535	turquoise	green
LOC101928539	turquoise	green
LOC101928537	yellow	purple
LOC101928545	red	red
LOC101928557	turquoise	green
LOC101928555	lightgreen	lightgreen
LOC101928559	yellow	purple
LOC101928553	yellow	purple
LOC101928554	turquoise	green
LOC101928551	turquoise	green
GHRHR	yellow	purple
LOC101928560	green	green
LOC101928565	turquoise	green
LOC101928571	red	red
LOC101928583	black	royalblue
LOC101928580	yellow	purple
LOC101928590	yellow	purple
LOC101928597	yellow	purple
DEFB108B	turquoise	green
LOC101928504	green	green
LOC101928505	green	green
LOC101928516	yellow	purple
LOC101928519	turquoise	green
LOC101928525	yellow	purple
LOC101928521	turquoise	green
LOC101928651	purple	purple
LOC101928668	yellow	purple
LOC101928666	turquoise	green
LOC101928663	turquoise	green
LOC101928661	yellow	purple
LOC101928687	green	green
LOC101928682	yellow	purple
TADA2B	black	royalblue
TADA2A	brown	brown
LOC101928697	lightyellow	lightyellow
LOC101928694	turquoise	green
LOC101928612	brown	brown
LOC101928614	yellow	purple
LOC101928618	lightcyan	lightcyan
LOC101928622	black	royalblue
LOC101928626	turquoise	green
LOC101928635	yellow	purple
LOC101928647	turquoise	green
FLJ21369	pink	royalblue
RPS17P5 /// RPS17P5	green	green
LOC100652931 /// RBMY2FP	turquoise	green
FAM78A /// LOC101927137	red	red
LOC101926912	yellow	purple
LOC101926915	yellow	purple
LOC101926916	yellow	purple
LOC101926913	green	green
LOC101926918	red	red
CSNK1D	blue	blue
CSNK1E	blue	blue
CSNK2B	turquoise	green
LOC101926928	turquoise	green
LOC101926934	turquoise	green
LOC101926944	black	royalblue
LOC101926942	turquoise	green
LOC101926943	turquoise	green
LOC101926959	brown	brown
LOC101926962	yellow	purple
LOC101926963	midnightblue	midnightblue
LOC101926960	black	royalblue
LOC101926967	turquoise	green
LOC101926975	black	royalblue
LOC101926987	turquoise	green
LOC101926996	turquoise	green
LOC101926906	yellow	purple
LOC101926907	turquoise	green
LOC101926892	red	red
MRGPRF	blue	blue
ADCYAP1R1	blue	blue
AKR1C1 /// AKR1C2 /// LOC101930400	magenta	magenta
FLJ21408	yellow	purple
PCED1B-AS1	red	red
DBET /// DUX4 /// DUX4L1 /// DUX4L2 /// DUX4L24 /// DUX4L3 /// DUX4L4 /// DUX4L5 /// DUX4L6 /// DUX4L7 /// DUX4L8 /// LOC100288289 /// LOC100291626 /// LOC652301	turquoise	green
PPBPP2	yellow	purple
CSMD2-AS1	yellow	purple
RP11-429B14.4	yellow	purple
LOC101927003	turquoise	green
LOC101927018	red	red
LOC101927027	turquoise	green
LOC101927020	turquoise	green
LOC101927021	turquoise	green
LOC101927038	yellow	purple
LOC101927049	yellow	purple
LOC101927043	yellow	purple
LOC101927040	turquoise	green
LOC101927044	turquoise	green
LOC101927059	yellow	purple
LOC101927051	purple	purple
LOC101927058	turquoise	green
LOC101927060	turquoise	green
LOC101927069	brown	brown
LOC101927066	salmon	salmon
LOC101927067	red	red
LOC101927071	yellow	purple
LOC101927081	red	red
LOC101927086	yellow	purple
LOC101927085	red	red
LOC101927089	yellow	purple
LOC101927093	yellow	purple
LOC101927098	turquoise	green
LOC101927095	red	red
LOC101927112	yellow	purple
LOC101927126	black	royalblue
LOC101927129	green	green
LOC101927123	green	green
LOC101927124	turquoise	green
LOC101927121	brown	brown
LOC101927122	yellow	purple
LOC101927138	turquoise	green
LOC101927131	yellow	purple
LOC101927133	turquoise	green
LOC101927143	yellow	purple
LOC101927159	yellow	purple
LOC101927150	red	red
LOC101927151	red	red
LOC101927157	turquoise	green
LOC101927164	turquoise	green
LOC101927166	greenyellow	greenyellow
LOC101927181	yellow	purple
LOC101927196	red	red
GINM1	turquoise	green
GINS1	brown	brown
GINS2	blue	blue
GINS3	brown	brown
GINS4	brown	brown
GIPC3	purple	purple
GIPC1	tan	tan
GIPC2	tan	tan
LOC101927447	turquoise	green
LOC101927450	turquoise	green
LOC101927451	red	red
LOC101927460	turquoise	green
LOC101927479	turquoise	green
LOC101927482	red	red
LOC101927490	turquoise	green
CSN1S1	turquoise	green
LOC101927499	blue	blue
LOC101927494	turquoise	green
LOC101927495	turquoise	green
LOC101927406	salmon	salmon
LOC101927411	turquoise	green
LOC101927417	black	royalblue
LOC101927416	yellow	purple
LOC101927410	yellow	purple
LOC101927420	green	green
LOC101927438	yellow	purple
LOC101927588	turquoise	green
LOC101927582	yellow	purple
LOC101927599	brown	brown
LOC101927592	brown	brown
LOC101927502	turquoise	green
LOC101927503	magenta	magenta
LOC101927507	turquoise	green
LOC101927508	yellow	purple
LOC101927513	yellow	purple
LOC101927523	red	red
LOC101927526	yellow	purple
LOC101927534	yellow	purple
LOC101927539	yellow	purple
LOC101927537	yellow	purple
LOC101927531	turquoise	green
LOC101927543	green	green
LOC101927552	yellow	purple
LOC101927553	yellow	purple
LOC101927550	green	green
LOC101927204	darkred	darkred
LOC101927206	turquoise	green
LOC101927211	turquoise	green
LOC101927210	yellow	purple
LOC101927228	yellow	purple
LOC101927237	lightcyan	lightcyan
LOC101927248	turquoise	green
LOC101927247	pink	royalblue
LOC101927244	green	green
LOC101927257	green	green
LOC101927256	turquoise	green
LOC101927253	turquoise	green
LOC101927254	brown	brown
LOC101927263	blue	blue
LOC101927273	yellow	purple
LOC101927274	yellow	purple
LOC101927272	red	red
LOC101927278	green	green
LOC101927282	green	green
LOC101927286	red	red
LOC101927287	turquoise	green
LOC101927292	red	red
LOC101927330	turquoise	green
LOC101927331	turquoise	green
LOC101927348	turquoise	green
LOC101927346	yellow	purple
LOC101927340	green	green
LOC101927342	green	green
LOC101927358	turquoise	green
LOC101927359	red	red
LOC101927362	yellow	purple
LOC101927365	green	green
LOC101927363	turquoise	green
LOC101927379	purple	purple
LOC101927377	yellow	purple
LOC101927380	yellow	purple
LOC101927391	magenta	magenta
LOC101927396	turquoise	green
LOC101927305	green	green
LOC101927314	turquoise	green
LOC101927313	yellow	purple
LOC101927310	turquoise	green
BC127192 /// SHANK2	turquoise	green
WHAMMP2 /// WHAMMP3	turquoise	green
LOC101930301 /// LOC101930303 /// TRIM16L	black	royalblue
DQ597730 /// LRRC37A2	blue	blue
GJA10	yellow	purple
COX3 /// LOC101929612	turquoise	green
CTB-102L5.7	turquoise	green
FLJ25758	yellow	purple
HIST3H3	turquoise	green
LINC00205 /// LOC102723489 /// LOC102725097	yellow	purple
PPFIA1	brown	brown
PPFIA4	salmon	salmon
PPFIA3	green	green
PPFIA2	turquoise	green
LOC101928907	yellow	purple
LOC101928909	black	royalblue
LOC101928917	yellow	purple
LOC101928921	turquoise	green
LOC101928937	yellow	purple
LOC101928943	turquoise	green
LOC101928940	yellow	purple
LOC101928954	red	red
LOC101928955	blue	blue
LOC101928963	turquoise	green
LOC101928968	turquoise	green
LOC101928961	turquoise	green
LOC101928973	yellow	purple
LOC101928978	yellow	purple
LOC101928989	yellow	purple
LOC101928988	black	royalblue
LOC101928995	yellow	purple
YPEL1	blue	blue
YPEL5	brown	brown
YPEL4	turquoise	green
YPEL3	pink	royalblue
YPEL2	black	royalblue
ITPKB-IT1	turquoise	green
SNHG12 /// SNORA16A /// SNORA44 /// SNORA61	brown	brown
GKAP1	blue	blue
KMT2A /// LOC101929115	greenyellow	greenyellow
ARHGEF1 /// LOC100505585	turquoise	green
AKR1C6P	yellow	purple
GDPGP1	green	green
ALKBH3-AS1	yellow	purple
AKR1B10	magenta	magenta
TICAM2 /// TMED7-TICAM2	red	red
LOC101929210	pink	royalblue
LOC101929229	yellow	purple
LOC101929225	purple	purple
LOC101929224	green	green
LOC101929239	turquoise	green
LOC101929248	turquoise	green
LOC101929243	red	red
LOC101929241	yellow	purple
LOC101929255	red	red
LOC101929261	turquoise	green
LOC101929260	yellow	purple
LOC101929269	green	green
LOC101929268	yellow	purple
LOC101929272	lightcyan	lightcyan
LOC101929279	yellow	purple
LOC101929280	green	green
LOC101929284	yellow	purple
LOC101929289	turquoise	green
LOC101929288	turquoise	green
LOC101929297	turquoise	green
LOC101929196	yellow	purple
LOC101929315	turquoise	green
LOC101929319	yellow	purple
LOC101929312	yellow	purple
LOC101929328	yellow	purple
LOC101929325	yellow	purple
LOC101929335	turquoise	green
LOC101929341	blue	blue
LOC101929340	magenta	magenta
LOC101929372	yellow	purple
LOC101929378	green	green
LOC101929384	turquoise	green
LOC101929007	yellow	purple
LOC101929004	turquoise	green
LOC101929002	yellow	purple
LOC101929019	turquoise	green
LOC101929027	turquoise	green
LOC101929025	turquoise	green
LOC101929034	yellow	purple
LOC101929040	blue	blue
LOC101929050	turquoise	green
LOC101929109	black	royalblue
LOC101929118	yellow	purple
LOC101929116	green	green
LOC101929114	yellow	purple
LOC101929112	green	green
LOC101929122	turquoise	green
LOC101929125	turquoise	green
LOC101929123	yellow	purple
LOC101929133	blue	blue
LOC101929132	red	red
LOC101929144	turquoise	green
LOC101929143	yellow	purple
LOC101929148	green	green
LOC101929147	green	green
LOC101929154	turquoise	green
LOC101929153	turquoise	green
LOC101929164	yellow	purple
LOC101929167	turquoise	green
LOC101929172	yellow	purple
LOC101929177	red	red
LOC101929180	yellow	purple
LOC101929181	turquoise	green
LOC101929064	yellow	purple
LOC101929073	yellow	purple
LOC101929078	turquoise	green
LOC101929076	yellow	purple
LOC101929084	yellow	purple
LOC101929622	green	green
LOC101929628	yellow	purple
LOC101929631	turquoise	green
LOC101929645	turquoise	green
LOC101929648	turquoise	green
LOC101929657	yellow	purple
LOC101929655	turquoise	green
LOC101929668	red	red
LOC101929662	yellow	purple
LOC101929683	purple	purple
LOC101929681	yellow	purple
LOC101929687	black	royalblue
LOC101929684	yellow	purple
LOC101929690	yellow	purple
LOC101929694	yellow	purple
LOC101929607	blue	blue
LOC101929609	purple	purple
LOC101929745	black	royalblue
LOC101929747	brown	brown
LOC101929741	black	royalblue
LOC101929757	turquoise	green
LOC101929759	salmon	salmon
LOC101929752	yellow	purple
LOC101929765	yellow	purple
LOC101929760	green	green
LOC101929762	green	green
LOC101929761	blue	blue
LOC101929774	black	royalblue
LOC101929787	blue	blue
LOC101929705	turquoise	green
LOC101929709	brown	brown
LOC101929717	yellow	purple
LOC101929715	green	green
LOC101929719	turquoise	green
LOC101929718	turquoise	green
LOC101929726	orange	orange
LOC101929734	black	royalblue
LOC101929406	yellow	purple
LOC101929413	turquoise	green
LOC101929410	yellow	purple
LOC101929441	yellow	purple
LOC101929459	turquoise	green
LOC101929450	purple	purple
LOC101929456	yellow	purple
LOC101929454	turquoise	green
LOC101929460	turquoise	green
LOC101929465	yellow	purple
LOC101929464	yellow	purple
LOC101929473	turquoise	green
LOC101929478	yellow	purple
LOC101929475	blue	blue
LOC101929480	yellow	purple
LOC101929488	turquoise	green
LOC101929486	yellow	purple
LOC101929497	turquoise	green
LOC101929504	turquoise	green
LOC101929505	yellow	purple
LOC101929512	yellow	purple
LOC101929517	turquoise	green
LOC101929511	green	green
LOC101929526	yellow	purple
LOC101929524	turquoise	green
LOC101929529	yellow	purple
LOC101929528	turquoise	green
LOC101929538	turquoise	green
LOC101929549	cyan	cyan
LOC101929550	turquoise	green
LOC101929552	yellow	purple
LOC101929570	yellow	purple
LOC101929584	yellow	purple
LOC101929586	yellow	purple
LOC101929591	yellow	purple
LOC101929592	turquoise	green
LOC101929897	yellow	purple
LOC101929988	greenyellow	greenyellow
LOC344887	turquoise	green
LOC101929926	turquoise	green
LOC101929949	turquoise	green
LOC101929964	blue	blue
RP3-497J21.1	turquoise	green
GLB1L	turquoise	green
CALML5	turquoise	green
CALML6	turquoise	green
CALML3	green	green
CALML4	tan	tan
LMBRD1	brown	brown
LMBRD2	pink	royalblue
LMBR1L	black	royalblue
GLIS3	turquoise	green
GLIS1	turquoise	green
GLIS2	turquoise	green
GLIDR	blue	blue
C16orf3	yellow	purple
CALHM1	yellow	purple
CALHM2	turquoise	green
CALHM3	turquoise	green
SNCAIP	lightyellow	lightyellow
GLOD4	green	green
GLOD5	tan	tan
GLP1R	purple	purple
GLP2R	purple	purple
GLRA1	yellow	purple
GLRA2	yellow	purple
GLRA3	yellow	purple
FLJ27354	turquoise	green
GLRX3	turquoise	green
GLRX5	green	green
GLRX2	blue	blue
CALCRL	lightgreen	lightgreen
ELAVL4	salmon	salmon
ELAVL1	black	royalblue
ELAVL2	salmon	salmon
ELAVL3	salmon	salmon
GLUD1	black	royalblue
GLUD2	pink	royalblue
GLYAT	yellow	purple
PPHLN1	brown	brown
GLYR1	brown	brown
PCDHA5 /// PCDHA6	turquoise	green
GMCL1	green	green
GMEB1	brown	brown
GMEB2	grey60	grey60
FLJ25917	turquoise	green
CAMTA1	blue	blue
CAMTA2	blue	blue
LMAN1L	purple	purple
LMAN2L	red	red
DUX1 /// DUX3 /// DUX5	purple	purple
ADPRHL1	turquoise	green
ADPRHL2	brown	brown
SNAP25	blue	blue
SNAP23	pink	royalblue
SNAP29	brown	brown
CSRNP1	green	green
CSRNP2	turquoise	green
CSRNP3	blue	blue
DEFB4A /// DEFB4B	magenta	magenta
SNAPIN	black	royalblue
SNAP91	blue	blue
SNAPC5	brown	brown
SNAPC1	black	royalblue
SNAPC2	green	green
SNAPC3	turquoise	green
SNAPC4	brown	brown
CAMKK1	red	red
CAMKK2	brown	brown
CAMKMT	turquoise	green
GMPPA	tan	tan
CAMK1D	turquoise	green
CAMK1G	yellow	purple
CAMK2B	salmon	salmon
CAMK2D	magenta	magenta
GMPR2	royalblue	royalblue
CAMK2A	yellow	purple
CAMK2G	red	red
GAL3ST1	tan	tan
GAL3ST2	turquoise	green
GAL3ST3	yellow	purple
GAL3ST4	red	red
TAGLN2	blue	blue
TAGLN3	blue	blue
FLJ26850	purple	purple
LOC284912 /// MB	turquoise	green
GNAI3	pink	royalblue
GNAI1	turquoise	green
GNAI2	green	green
GNAO1	blue	blue
GNB1L	turquoise	green
EDNRB-AS1	green	green
GNA13	turquoise	green
GNA14	turquoise	green
GNA15	midnightblue	midnightblue
GNA11	cyan	cyan
GNA12	tan	tan
NBPF10 /// NBPF11 /// NBPF14 /// NBPF15 /// NBPF19 /// NBPF20 /// NBPF25P /// NBPF26 /// NBPF8 /// NBPF9	turquoise	green
GNAT2	turquoise	green
GNAT3	orange	orange
GNAT1	purple	purple
GNGT1	green	green
GNGT2	red	red
GNG10	turquoise	green
GNG12	brown	brown
GNG11	green	green
GNG13	black	royalblue
BNIP3L	tan	tan
GNL3L	brown	brown
C10orf107	brown	brown
C10orf113	turquoise	green
C10orf126	turquoise	green
C10orf128	red	red
HLA-DRB1 /// HLA-DRB1	red	red
MROH2A	turquoise	green
MROH2B	yellow	purple
GNPAT	turquoise	green
C14orf79	green	green
C14orf80	blue	blue
C14orf93	turquoise	green
C14orf23	salmon	salmon
C14orf28	blue	blue
C14orf37	turquoise	green
C14orf39	blue	blue
C14orf64	black	royalblue
GNRH2	yellow	purple
GNRH1	greenyellow	greenyellow
GNRHR	yellow	purple
GNPTG	brown	brown
SNHG5 /// SNORD50A /// SNORD50B	black	royalblue
KCTD14 /// NDUFC2-KCTD14	magenta	magenta
CST13P	turquoise	green
EIF4A1 /// LOC101928634 /// SENP3-EIF4A1 /// SNORA48 /// SNORA67 /// SNORD10	brown	brown
METTL2A /// METTL2B	brown	brown
HSFY1 /// HSFY2	yellow	purple
LOC100130987 /// RAD9A	green	green
GOLM1	magenta	magenta
GON4L	grey60	grey60
GP1BA	lightcyan	lightcyan
CTC-428G20.6	red	red
CTC-428G20.3	brown	brown
RP11-37C7.3	black	royalblue
GOSR2	black	royalblue
GOSR1	turquoise	green
GORAB	red	red
RP11-363E7.4	magenta	magenta
GPA33	cyan	cyan
AK097119 /// RP11-73M18.6	turquoise	green
DNAJB6 /// TMEM135	pink	royalblue
GPAA1	turquoise	green
GPBP1	red	red
GPD1L	magenta	magenta
GPAT2	black	royalblue
GPER1	brown	brown
H1FNT	purple	purple
H1FOO	purple	purple
CSTF2T	turquoise	green
[truncated: 21,521 more rows]
