# Supplementary material for: Low FNDC5/Irisin expression is associated with aggressive phenotypes in gastric cancer
Source: Front Pharmacol. 2022 Oct 28;13:981201. doi: 10.3389/fphar.2022.981201 (PMC9649517; doi:10.3389/fphar.2022.981201)
Supplement: Supplementary file 8 [file Table11.XLSX]

## Sheet: Sheet1
Tag	Time	Status	RiskScore	sex	age	pStage	riskscore
GSM1523727	88.73	0	-1.01746	Male	>60	II	2.32271
GSM1523728	88.23	0	-0.912964	Female	>60	II	2.31617
GSM1523729	88.23	0	-0.737212	Female	<=60	II	2.5393
GSM1523744	105.7	0	-0.70712	Male	>60	II	2.42304
GSM1523745	105.53	0	-0.74648	Male	>60	III	2.3503
GSM1523746	25.5	1	-0.271634	Male	<=60	II	3.08643
GSM1523747	8.7	1	-0.735023	Male	<=60	III	3.225
GSM1523748	104.93	0	-0.773784	Female	>60	III	2.58932
GSM1523765	14.2	1	-0.760173	Female	<=60	III	2.4013
GSM1523768	24.23	1	-0.518085	Male	<=60	III	2.97953
GSM1523769	13.73	1	-0.570738	Female	>60	IV	2.59215
GSM1523770	22.07	1	-0.764983	Male	>60	II	2.25034
GSM1523771	12.67	1	0.0364136	Female	>60	IV	3.96534
GSM1523772	10.03	1	-0.222613	Female	<=60	IV	3.93751
GSM1523773	4.33	1	-0.0054577	Female	>60	IV	3.74617
GSM1523774	97.7	0	-0.180635	Male	<=60	III	3.58467
GSM1523775	97.6	0	-0.959271	Female	>60	II	2.50219
GSM1523776	97.47	0	-0.880424	Male	<=60	II	2.30843
GSM1523777	92.93	0	-1.03959	Male	<=60	IV	2.4866
GSM1523778	92.63	0	-0.56784	Female	<=60	III	2.80968
GSM1523779	92.6	0	-0.773227	Female	>60	III	2.12844
GSM1523780	16.4	1	-0.902958	Female	>60	IV	2.53679
GSM1523781	2.93	1	-0.504712	Female	<=60	IV	3.69082
GSM1523782	4.4	1	-0.949838	Male	>60	IV	2.65206
GSM1523783	91.93	0	-0.711846	Female	<=60	III	2.64981
GSM1523784	91.3	0	-0.66561	Female	<=60	III	2.41473
GSM1523785	11.77	1	-0.83696	Female	<=60	II	2.80285
GSM1523786	28.47	1	-0.650056	Female	<=60	IV	2.67024
GSM1523787	89.63	0	-0.840583	Female	<=60	IV	2.50348
GSM1523788	8.27	1	-0.945544	Female	<=60	IV	2.94217
GSM1523789	11.8	1	-0.773465	Male	>60	IV	2.46204
GSM1523790	80.93	0	-0.814124	Male	>60	II	2.36915
GSM1523791	81.13	0	-1.07986	Male	<=60	I	2.17774
GSM1523792	80.8	0	-0.906242	Male	<=60	I	2.33713
GSM1523793	80.73	0	-0.975125	Female	>60	II	2.30719
GSM1523794	27	1	-0.43558	Male	>60	IV	2.95684
GSM1523795	80.07	0	-0.777489	Male	>60	I	2.20201
GSM1523796	57.63	1	-0.540916	Male	<=60	III	2.93436
GSM1523797	28.27	1	-0.683979	Male	>60	III	3.08046
GSM1523798	61.83	1	-1.09181	Male	>60	II	2.53308
GSM1523799	77.5	0	-0.884672	Male	>60	II	3.02298
GSM1523800	76.93	0	-0.830721	Male	>60	III	2.37925
GSM1523801	76.93	0	-0.980183	Male	>60	II	2.42311
GSM1523802	76.77	0	-0.878657	Female	>60	II	2.53879
GSM1523803	7.07	1	-0.527959	Female	>60	IV	2.38882
GSM1523804	76.7	0	-0.748914	Female	<=60	III	2.57655
GSM1523805	4.47	1	-0.701609	Female	>60	III	2.92
GSM1523806	12.7	1	-0.732659	Male	>60	III	2.50493
GSM1523807	73.73	0	-0.844767	Female	>60	II	2.48823
GSM1523808	73.5	0	-0.567609	Male	<=60	III	2.74275
GSM1523809	73.43	0	-0.814738	Male	>60	II	2.20756
GSM1523810	73.07	0	-0.953172	Male	>60	I	2.55578
GSM1523811	72.87	0	-0.821096	Female	>60	I	2.41626
GSM1523812	72.83	0	-0.771168	Male	>60	III	2.36728
GSM1523813	72.83	0	-0.801642	Male	>60	III	2.49506
GSM1523814	72.73	0	-0.715874	Male	>60	II	2.99263
GSM1523815	25.17	1	-0.527972	Male	>60	III	2.57393
GSM1523816	72.07	0	-0.859569	Male	>60	II	2.39381
GSM1523817	6.23	1	-0.863325	Male	>60	IV	2.51485
GSM1523818	9.83	1	-0.975	Female	>60	IV	2.4842
GSM1523819	10.1	1	-0.724308	Female	>60	IV	2.9186
GSM1523820	23.7	1	-0.921909	Male	>60	III	2.53495
GSM1523821	71.1	0	-0.968216	Male	>60	IV	2.49783
GSM1523822	70.97	0	-0.874479	Male	>60	I	2.29905
GSM1523823	70.9	0	-0.943999	Female	>60	III	2.24172
GSM1523824	70.67	0	-0.904182	Male	>60	II	2.48695
GSM1523825	4	1	-0.651684	Male	>60	III	2.9596
GSM1523826	2.7	1	-0.588546	Male	>60	III	2.77224
GSM1523827	70.03	0	-0.807315	Female	<=60	III	2.51648
GSM1523828	5.87	1	-0.832644	Male	>60	IV	2.98494
GSM1523829	69.83	0	-1.14651	Male	>60	II	2.6314
GSM1523830	53.43	1	-0.820356	Male	<=60	II	2.25265
GSM1523831	30.9	1	-0.779305	Male	>60	IV	2.57603
GSM1523832	17.67	1	-0.63102	Male	>60	III	3.04656
GSM1523833	8.87	1	-0.770087	Male	>60	IV	2.06133
GSM1523834	44.57	1	-0.598294	Female	>60	III	2.77025
GSM1523835	69.3	0	-0.0668219	Male	<=60	II	3.42712
GSM1523836	69.23	0	-0.698161	Male	<=60	III	2.36726
GSM1523837	26.83	1	-0.60683	Male	>60	I	2.1631
GSM1523838	10.33	1	-0.869376	Male	>60	III	2.34838
GSM1523839	69.13	0	-0.812097	Male	<=60	III	2.58679
GSM1523840	22.83	1	-0.765404	Male	>60	II	3.02877
GSM1523841	42.07	1	-0.6907	Male	>60	II	2.4244
GSM1523842	48.73	1	-0.297567	Male	>60	II	3.43285
GSM1523843	25.87	1	-0.678992	Female	>60	IV	2.6064
GSM1523844	68.9	0	-0.739088	Male	<=60	III	2.54539
GSM1523845	9.67	1	-0.766017	Female	>60	IV	3.03131
GSM1523846	68.37	0	-0.759697	Male	>60	III	2.52133
GSM1523847	68.13	0	-0.574422	Female	<=60	II	2.34366
GSM1523848	68.13	0	-0.718172	Male	>60	III	2.40091
GSM1523849	28.03	1	-0.447886	Male	>60	III	3.5096
GSM1523850	36.4	1	-0.282784	Male	<=60	IV	3.43506
GSM1523851	67.23	0	-0.862999	Female	>60	I	2.4306
GSM1523852	31	1	-0.653058	Male	<=60	III	2.42849
GSM1523853	66.73	0	-0.77832	Male	>60	I	2.21843
GSM1523854	66.73	0	-0.548483	Male	>60	II	2.57661
GSM1523855	21.93	1	-0.830638	Male	>60	III	2.31415
GSM1523856	66.2	0	-0.741985	Female	<=60	II	2.57972
GSM1523857	14.43	1	-0.210445	Female	>60	III	3.6819
GSM1523858	17.1	1	0.0190006	Female	<=60	I	4.31546
GSM1523859	53.13	0	-0.557393	Male	>60	II	2.54125
GSM1523860	42.2	1	-1.11454	Male	>60	I	2.29082
GSM1523861	64.8	0	-0.491437	Male	>60	I	2.2567
GSM1523862	21	1	-0.200884	Male	<=60	IV	4.06248
GSM1523863	64.57	0	-0.901522	Female	>60	I	2.21488
GSM1523864	63.97	0	-0.907337	Male	<=60	I	2.44147
GSM1523865	63.7	0	-0.745738	Male	>60	II	2.39382
GSM1523866	4.37	1	-0.656052	Female	>60	IV	2.58016
GSM1523867	33.27	1	-0.752746	Male	<=60	III	2.52339
GSM1523868	63.27	0	-0.943103	Male	>60	III	2.89352
GSM1523869	62.53	0	-0.857944	Female	>60	II	2.32817
GSM1523870	62.47	0	-0.904493	Male	>60	II	2.24195
GSM1523871	62.37	0	-0.775615	Female	>60	II	2.35693
GSM1523872	15.03	1	-0.793235	Female	>60	IV	2.52644
GSM1523873	24.03	1	-1.00205	Male	<=60	IV	2.37688
GSM1523874	62.1	0	-0.473366	Female	>60	I	2.78676
GSM1523875	8.47	1	-0.659879	Male	>60	II	3.19991
GSM1523876	61.9	0	-0.987319	Male	>60	I	2.33117
GSM1523877	13.1	1	-0.12923	Male	>60	III	2.39339
GSM1523878	61.87	0	-0.855608	Male	<=60	II	2.37805
GSM1523879	61.17	0	-0.561045	Male	>60	IV	2.6
GSM1523880	60.97	0	-0.80218	Female	<=60	I	2.25774
GSM1523881	14.9	1	-1.08341	Male	>60	III	2.36934
GSM1523882	60.7	0	-1.18762	Male	<=60	III	2.12831
GSM1523883	39.53	1	-0.979863	Male	>60	II	2.31568
GSM1523884	60.43	0	-0.815624	Male	<=60	III	2.64637
GSM1523885	60.23	0	-0.886975	Female	<=60	I	2.18972
GSM1523886	5.6	1	-0.607076	Male	<=60	IV	3.39633
GSM1523887	60.2	0	-0.616645	Male	<=60	I	2.42948
GSM1523888	59.9	0	-0.799559	Male	<=60	I	2.29616
GSM1523889	59.67	0	-0.711333	Male	>60	I	2.46427
GSM1523890	59.57	0	-0.773426	Female	<=60	III	2.4883
GSM1523891	59.57	0	-0.450845	Female	<=60	I	2.62157
GSM1523892	59.47	0	-1.07238	Male	<=60	I	2.40105
GSM1523893	20.1	1	-0.679366	Male	>60	I	2.42002
GSM1523894	35.77	1	-0.895373	Male	<=60	I	2.4111
GSM1523895	59.03	0	-0.644174	Male	>60	I	2.33606
GSM1523896	28.03	1	-0.701509	Male	<=60	II	2.3439
GSM1523897	58.87	0	-0.535166	Female	>60	I	2.79177
GSM1523898	58.83	0	-0.953611	Male	<=60	I	2.26179
GSM1523899	58.07	0	-0.625065	Female	<=60	II	2.60523
GSM1523901	57.47	0	-0.841854	Female	>60	I	2.38325
GSM1523903	39.8	1	-0.241401	Male	<=60	III	2.68019
GSM1523904	55.37	0	-0.491467	Male	<=60	IV	2.71694
GSM1523905	55.3	0	-0.688537	Male	>60	II	2.25342
GSM1523906	55.3	0	-0.636122	Male	<=60	I	2.38161
GSM1523908	55.07	0	-0.64307	Female	<=60	IV	2.49265
GSM1523909	54.53	0	-0.764873	Male	>60	II	2.28815
GSM1523910	54.33	0	-0.608071	Male	<=60	III	2.49535
GSM1523911	21.83	1	-0.549519	Female	>60	IV	2.4418
GSM1523918	28.13	1	-0.432773	Male	>60	III	3.78164
GSM1523919	84.1	0	-0.600637	Male	>60	IV	2.56235
GSM1523920	9.33	1	-0.687349	Male	<=60	II	3.07643
GSM1523921	83.3	0	-0.644176	Male	<=60	II	2.48878
GSM1523922	23.6	1	-0.739931	Male	>60	II	2.446
GSM1523923	26.4	1	-0.674231	Male	<=60	II	2.32821
GSM1523924	82.2	0	-0.527656	Male	<=60	II	2.6616
GSM1523925	6.3	1	-0.297619	Female	<=60	II	4.45219
GSM1523926	69.03	0	-0.468046	Male	>60	I	2.42635
GSM1523927	80.77	0	-0.722136	Male	<=60	II	2.50888
GSM1523928	54.13	1	-0.549034	Male	>60	II	2.29857
GSM1523929	88.33	0	-0.565369	Female	>60	III	2.2696
GSM1523930	78.53	0	-0.539957	Male	<=60	II	2.74535
GSM1523931	77.6	0	-0.795198	Female	>60	II	2.4863
GSM1523932	12.67	1	-0.936196	Female	>60	II	2.43513
GSM1523933	75.27	0	-0.896192	Male	>60	II	2.43064
GSM1523934	12.8	1	-0.757543	Male	>60	IV	2.60421
GSM1523935	87.4	0	-0.590435	Male	>60	II	2.89523
GSM1523936	17.57	1	-0.874359	Male	>60	II	2.75628
GSM1523937	19.67	1	-0.718558	Male	>60	II	2.57454
GSM1523938	5.77	1	-0.0442865	Female	<=60	IV	3.74896
GSM1523939	11.23	1	0.0427573	Female	<=60	IV	4.0662
GSM1523940	20.03	1	-0.727087	Male	>60	IV	3.19942
GSM1523941	4.53	1	-0.62953	Male	>60	IV	2.48995
GSM1523942	70.27	0	-0.576087	Male	>60	II	2.5358
GSM1523943	5.53	1	-0.602206	Female	>60	IV	2.5265
GSM1523944	69.63	0	-0.730246	Male	>60	III	2.14397
GSM1523945	17.53	1	-0.449067	Male	<=60	IV	3.67742
GSM1523946	68.93	0	-0.658289	Male	<=60	III	2.51178
GSM1523947	68.43	0	-0.819882	Female	>60	II	2.28925
GSM1523948	27.47	1	-0.0792328	Male	<=60	IV	3.1932
GSM1523949	10.1	1	0.181559	Female	<=60	IV	3.59193
GSM1523950	68.2	0	-1.10336	Male	<=60	IV	2.1399
GSM1523951	53.03	1	-0.780363	Male	>60	IV	2.52793
GSM1523952	100.87	0	-0.790752	Female	<=60	II	2.73136
GSM1523953	84.77	0	-0.706176	Male	>60	III	3.15466
GSM1523954	100.87	0	-0.690619	Male	>60	II	2.29695
GSM1523955	34.37	1	-0.511602	Male	<=60	III	3.0496
GSM1523956	31.13	1	-0.67715	Male	>60	II	2.93694
GSM1523957	100.63	0	-0.821156	Female	<=60	II	2.52571
GSM1523958	100.23	0	-0.450125	Male	<=60	II	2.47287
GSM1523959	17.43	1	-0.653845	Male	<=60	IV	2.20283
GSM1523960	99	0	-0.699441	Female	>60	II	2.33892
GSM1523961	9.5	1	-0.704361	Male	>60	II	2.23733
GSM1523962	20.13	1	-0.174338	Male	<=60	III	3.67169
GSM1523963	45.77	1	-0.878472	Female	>60	II	2.55582
GSM1523964	98.53	0	-0.818138	Male	>60	II	2.39982
GSM1523965	11.47	1	-0.551641	Male	<=60	IV	2.96838
GSM1523966	51.8	1	-0.722302	Male	<=60	IV	2.74395
GSM1523967	98.47	0	-0.703456	Male	<=60	III	2.8149
GSM1523968	45.17	1	0.075618	Female	<=60	IV	4.0914
GSM1523969	17.9	1	-0.461083	Male	>60	III	2.82797
GSM1523970	15.7	1	-1.23398	Female	>60	II	2.37898
GSM1523971	13.3	1	-0.165977	Female	<=60	III	3.5011
GSM1523972	6.5	1	-0.43001	Male	>60	IV	2.96847
GSM1523973	87.27	0	-0.968771	Male	>60	III	2.17499
GSM1523974	98.23	0	-0.720982	Male	>60	II	1.89647
GSM1523975	7.2	1	-0.204205	Male	>60	III	3.53913
GSM1523976	56	1	-0.39308	Male	>60	III	2.75489
GSM1523977	1	1	-0.346585	Male	>60	II	3.33154
GSM1523978	16.23	1	-0.639837	Female	>60	IV	2.27954
GSM1523979	9.43	1	-0.736556	Male	>60	III	2.30627
GSM1523980	6.7	1	-0.636475	Female	>60	III	2.53323
GSM1523981	97.2	0	-0.971139	Male	<=60	II	3.09414
GSM1523982	8.7	1	-0.703964	Male	<=60	IV	3.05021
GSM1523983	10.1	1	-0.799962	Male	>60	III	2.50813
GSM1523984	96.97	0	0.4865	Male	<=60	II	2.76043
GSM1523985	77.53	1	-0.606929	Male	>60	III	2.42887
GSM1523986	86.8	0	-0.694665	Male	>60	III	2.68822
GSM1523987	18.27	1	-0.542749	Female	<=60	III	2.84341
GSM1523988	14.83	1	0.304612	Male	>60	III	4.39549
GSM1523989	86.7	0	-0.448186	Male	<=60	IV	3.03236
GSM1523990	14.17	1	-0.110124	Male	<=60	III	2.90373
GSM1523991	95.2	0	-0.486219	Female	>60	II	2.44811
GSM1523992	20.13	1	-0.429096	Female	>60	IV	2.49152
GSM1523993	68.13	1	-0.605787	Male	>60	III	2.53393
GSM1523994	86.37	0	-0.687418	Male	>60	III	2.61863
GSM1523995	6.37	1	-0.536661	Male	>60	III	2.52618
GSM1523996	35.2	1	-0.582343	Female	>60	II	2.69201
GSM1523997	25.2	1	-0.665869	Female	>60	IV	2.62617
GSM1523998	21.23	1	-0.95252	Male	<=60	III	2.42241
GSM1523999	93.87	0	-0.576261	Male	>60	II	2.32702
GSM1524000	93.87	0	-0.744677	Female	>60	III	2.50948
GSM1524001	93.63	0	-0.648011	Male	<=60	II	2.44946
GSM1524002	86.13	0	-0.92208	Male	>60	III	2.07954
GSM1524003	85.93	0	-0.958732	Female	<=60	III	2.35716
GSM1524004	5.93	1	-0.565	Male	<=60	IV	2.59539
GSM1524005	9.47	1	-0.730375	Male	>60	IV	2.88347
GSM1524006	26.27	1	0.23949	Female	<=60	III	3.69555
GSM1524007	10.37	1	-0.797207	Female	<=60	IV	3.6779
GSM1524008	10.83	1	-0.853225	Male	<=60	IV	2.27586
GSM1524009	65	1	-0.380118	Female	<=60	III	2.60704
GSM1524010	19.7	1	-0.208419	Female	>60	III	3.25297
GSM1524011	90.2	0	-0.791394	Female	>60	II	2.66116
GSM1524012	85.23	0	-0.667807	Male	>60	III	2.65166
GSM1524013	89.9	0	-0.458419	Male	>60	II	2.39221
GSM1524014	11.33	1	-0.480262	Female	>60	IV	2.4974
GSM1524015	24.87	1	-0.450303	Male	>60	IV	2.88994
GSM1524016	27.8	1	-0.891359	Male	<=60	IV	2.45087
GSM1524017	85.03	0	-0.924898	Male	>60	III	2.51582
GSM1524018	84.77	0	-0.879092	Male	>60	III	2.27725
GSM1524019	8.33	1	-0.670407	Male	>60	IV	2.64025
GSM1524020	84.3	0	-0.588874	Male	<=60	III	2.68423
GSM1524021	12.93	1	-0.679471	Female	<=60	III	2.5928
GSM1524022	8.03	1	-0.101861	Female	>60	IV	3.16527
GSM1524023	83.83	0	-0.708754	Female	>60	IV	2.17908
GSM1524024	89.43	1	-0.68449	Male	>60	III	2.42209
GSM1524025	81.83	1	-0.794243	Male	>60	III	2.54246
GSM1524026	83.6	0	-0.35293	Female	<=60	III	2.5219
GSM1524027	59.7	1	-0.630539	Male	>60	III	2.48057
GSM1524028	47.7	1	-0.889378	Male	>60	III	2.75025
GSM1524029	31.1	1	0.268493	Female	<=60	IV	3.95998
GSM1524030	31.33	1	-0.129684	Female	<=60	III	3.9408
GSM1524031	82	0	-0.907557	Male	<=60	IV	2.26419
GSM1524032	77.2	1	-0.69391	Female	>60	IV	2.43658
GSM1524033	80.83	0	-0.701194	Female	>60	IV	2.55416
GSM1524034	44.07	1	-0.32902	Male	>60	III	2.87989
GSM1524035	80.3	0	-0.0692326	Female	>60	IV	3.20022
GSM1524036	79.93	0	-0.740888	Male	>60	III	2.45145
GSM1524037	23.43	1	-0.532174	Male	>60	III	2.77131
GSM1524038	8.63	1	-0.517588	Male	>60	IV	2.47803
GSM1524039	12.07	1	-0.872567	Male	>60	III	2.92844
GSM1524040	36.17	1	-0.845112	Female	<=60	IV	2.55078
GSM1524041	77.33	0	-0.882887	Male	<=60	IV	2.38613
GSM1524042	10.83	1	-0.774457	Female	>60	III	2.74331
GSM1524043	16.83	1	-0.712355	Male	<=60	IV	2.36778
GSM1524044	22.87	1	-0.453305	Male	>60	IV	2.83905
GSM1524045	89.13	0	-0.465571	Male	<=60	II	2.44
GSM1524046	88.03	0	-0.315621	Female	<=60	II	2.71134
GSM1524047	69.87	0	-0.691831	Male	>60	II	2.48892
GSM1524048	46.8	1	-0.614707	Male	>60	II	2.48872
GSM1524049	87.8	0	-0.616357	Male	>60	II	2.53826
GSM1524050	57.13	1	-0.568588	Male	>60	II	2.52074
GSM1524051	87.27	0	-0.642691	Female	<=60	II	2.59297
GSM1524052	13.17	1	-0.349688	Male	>60	II	3.54359
GSM1524053	86.93	0	-0.833325	Male	>60	II	2.3524
GSM1524054	86.57	0	-0.585387	Male	>60	II	2.38261
GSM1524055	37.93	1	-0.469149	Male	<=60	II	3.04644
GSM1524056	14.17	1	-0.566547	Male	>60	II	2.38181
GSM1524057	15.93	1	0.0564475	Male	>60	IV	4.40972
GSM1524058	85.47	0	-0.30707	Female	<=60	II	3.12008
GSM1524059	85.2	0	-0.833583	Male	<=60	II	3.36693
GSM1524060	84.83	0	-0.714567	Male	<=60	II	3.41594
GSM1524061	84.6	0	-0.693568	Male	>60	II	2.07356
GSM1524062	70.2	1	-0.267267	Female	<=60	III	3.72538
GSM1524068	92.87	0	-0.932548	Female	>60	II	2.38617
GSM1524069	85.6	1	-0.503008	Male	>60	II	2.19884
GSM1524070	91.63	0	-0.437168	Male	<=60	II	2.39011
GSM1524071	90.77	0	-0.568437	Male	<=60	III	2.69455
GSM1524072	42.93	1	-0.49174	Female	<=60	IV	3.13778
