# Supplementary material for: Low FNDC5/Irisin expression is associated with aggressive phenotypes in gastric cancer
Source: Front Pharmacol. 2022 Oct 28;13:981201. doi: 10.3389/fphar.2022.981201 (PMC9649517; doi:10.3389/fphar.2022.981201)
Supplement: Supplementary file 9 [file Table4.XLSX]

## Sheet: xenaDownload
sample	FNDC5	cg20951444	cg17470061	cg27511208	cg00668227	cg25870263	cg12134798	cg03976754	cg04167280
TCGA-F1-6875	13.6047	0.1621	0.0739	0.0212	0.0185	0.1065	0.8857	0.8497	0.902
TCGA-HU-8244	9.00533	0.1669	0.1064	0.0185	0.0156	0.1694	0.7042	0.8194	0.7648
TCGA-CG-5725	14.1192	0.1729	0.0678	0.0331	0.0541	0.1664	0.8998	0.7493	0.8977
TCGA-F1-6177	10.5896	0.1741	0.259	0.4482	0.4356	0.1801	0.1965	0.6365	0.575
TCGA-D7-A6EX	13.184	0.2237	0.0634	0.0209	0.0147	0.4581	0.935	0.7961	0.834
TCGA-BR-8295	14.1511	0.2314	0.0614	0.0213	0.0154	0.1954	0.6236	0.6444	0.7502
TCGA-D7-A6F0	14.6353	0.2355	0.0786	0.0202	0.0168	0.2081	0.8588	0.777	0.8572
TCGA-BR-8487	11.0224	0.2378	0.0574	0.0469	0.3011	0.2529	0.2976	0.6464	0.5353
TCGA-HU-A4H5	15.3242	0.2438	0.1583	0.0342	0.0146	0.2201	0.8296	0.7511	0.7235
TCGA-BR-A4J8	14.7754	0.253	0.1398	0.0467	0.1935	0.1816	0.4576	0.798	0.6456
TCGA-BR-A4CR	12.8428	0.2597	0.0674	0.0199	0.0336	0.1505	0.9451	0.7735	0.7853
TCGA-VQ-A8PB	10.0982	0.2812	0.063	0.0229	0.0188	0.1965	0.5062	0.677	0.7689
TCGA-VQ-AA68	11.5962	0.2847	0.0762	0.0192	0.0189	0.2281	0.719	0.705	0.8519
TCGA-HF-A5NB	10.0372	0.2848	0.1149	0.2214	0.5397	0.1711	0.5517	0.7622	0.7813
TCGA-HU-A4H8	10.904	0.2933	0.1697	0.0807	0.5872	0.2374	0.5319	0.7537	0.4656
TCGA-VQ-A91V	11.5093	0.2957	0.0694	0.0229	0.0184	0.1715	0.7751	0.7211	0.7494
TCGA-HF-7134	8.71343	0.3068	0.0728	0.0189	0.0222	0.219	0.4207	0.7599	0.7301
TCGA-CD-A48C	13.3586	0.3118	0.0593	0.0206	0.038	0.2259	0.9045	0.8169	0.8378
TCGA-VQ-A91Z	13.0013	0.312	0.065	0.0228	0.016	0.2695	0.9143	0.733	0.8518
TCGA-CD-8535	13.3421	0.3154	0.1064	0.0278	0.014	0.212	0.9504	0.7254	0.8785
TCGA-IN-A6RR	12.302	0.3192	0.1348	0.2138	0.381	0.2734	0.7069	0.7977	0.787
TCGA-VQ-A91D	11.3089	0.3235	0.1208	0.1529	0.4171	0.236	0.4625	0.8137	0.8776
TCGA-IN-A7NU	13.3711	0.3237	0.1014	0.0469	0.1623	0.2408	0.4688	0.6832	0.8371
TCGA-VQ-A8PU	12.2798	0.3249	0.0785	0.0218	0.0154	0.3736	0.9207	0.7988	0.8514
TCGA-BR-7722	13.7173	0.3304	0.0935	0.0228	0.0192	0.2788	0.9317	0.8164	0.8697
TCGA-BR-A4CS	16.4656	0.3317	0.0524	0.024	0.0255	0.2787	0.9339	0.7394	0.8893
TCGA-D7-6525	12.4389	0.339	0.3018	0.3287	0.2904	0.2583	0.8698	0.7731	0.8735
TCGA-B7-A5TN	11.9338	0.3394	0.0698	0.0191	0.0186	0.1752	0.6934	0.6943	0.8225
TCGA-VQ-A8E3	11.901	0.343	0.0639	0.0219	0.0424	0.2468	0.6441	0.6996	0.842
TCGA-HU-A4GC	10.9461	0.3436	0.137	0.0338	0.0189	0.2603	0.6248	0.823	0.7441
TCGA-VQ-A922	13.9264	0.3442	0.0824	0.0221	0.0206	0.2211	0.6255	0.5974	0.5982
TCGA-R5-A7ZR	12.6328	0.3458	0.0639	0.0208	0.0252	0.2183	0.7095	0.7578	0.7421
TCGA-VQ-A94O	12.5822	0.3461	0.0678	0.0209	0.0228	0.2161	0.835	0.76	0.7442
TCGA-VQ-A8PJ	11.7588	0.3517	0.0845	0.0273	0.018	0.2616	0.8999	0.7586	0.7627
TCGA-BR-8361	12.7383	0.3529	0.1178	0.0189	0.0221	0.2927	0.4787	0.6801	0.6654
TCGA-FP-8631	13.2351	0.3536	0.0595	0.0189	0.0242	0.1643	0.8776	0.7124	0.8418
TCGA-IN-8663	11.6142	0.3537	0.0801	0.0218	0.0202	0.1636	0.909	0.8007	0.8923
TCGA-VQ-A8DV	14.9123	0.3589	0.0729	0.0219	0.0254	0.2239	0.9352	0.7109	0.8747
TCGA-D7-8576	11.4874	0.3632	0.1114	0.0231	0.0166	0.231	0.7027	0.7861	0.7871
TCGA-VQ-A91U	10.5482	0.3653	0.0737	0.0168	0.0186	0.2034	0.6879	0.782	0.8018
TCGA-D7-6822	12.8554	0.3667	0.0791	0.0188	0.0217	0.3474	0.921	0.8565	0.8916
TCGA-VQ-A8DZ	12.0223	0.3736	0.0522	0.0508	0.0415	0.2135	0.8874	0.7692	0.8195
TCGA-CD-A486	15.4827	0.3815	0.0623	0.0186	0.0289	0.2122	0.7941	0.7348	0.7601
TCGA-HU-A4GP	11.6922	0.3831	0.1174	0.0297	0.0148	0.1994	0.4595	0.8041	0.7229
TCGA-D7-A4YU	14.0642	0.3924	0.2427	0.0416	0.0307	0.2681	0.5912	0.8193	0.8198
TCGA-IN-8462	14.7459	0.3946	0.089	0.0253	0.0139	0.3194	0.8682	0.8263	0.8413
TCGA-HU-8238	13.1122	0.3967	0.0938	0.0318	0.0179	0.2699	0.8845	0.6271	0.8263
TCGA-HU-A4HD	11.4743	0.3972	0.1235	0.0256	0.0177	0.2734	0.8929	0.7732	0.7882
TCGA-IN-A6RL	12.315	0.3972	0.0743	0.025	0.0144	0.2295	0.7368	0.7323	0.7534
TCGA-BR-8060	16.3928	0.3976	0.0777	0.0208	0.0175	0.1808	0.8343	0.6775	0.5989
TCGA-RD-A8N6	15.8413	0.3999	0.0761	0.0232	0.031	0.1892	0.9103	0.6993	0.802
TCGA-BR-7717	14.2284	0.4007	0.0638	0.0198	0.026	0.2331	0.7292	0.7808	0.8226
TCGA-IN-A7NT	11.4323	0.4045	0.0634	0.0191	0.0213	0.2474	0.9374	0.7842	0.8431
TCGA-BR-8286	12.1443	0.4047	0.0857	0.0272	0.0158	0.2509	0.503	0.8003	0.8312
TCGA-CG-5724	11.8685	0.4049	0.0566	0.0313	0.0474	0.2163	0.899	0.7728	0.87
TCGA-VQ-A8DT	12.0311	0.4085	0.0788	0.0215	0.0206	0.2856	0.7786	0.738	0.8116
TCGA-D7-6815	12.0738	0.4092	0.063	0.0178	0.0266	0.3022	0.8359	0.8274	0.8572
TCGA-BR-8297	16.6514	0.4116	0.0713	0.0189	0.0173	0.2916	0.8116	0.7448	0.7499
TCGA-D7-A6EV	10.9852	0.4118	0.0666	0.0222	0.0155	0.291	0.8452	0.763	0.8343
TCGA-VQ-A94R	12.0383	0.4153	0.0975	0.0604	0.3651	0.219	0.4866	0.7469	0.6935
TCGA-F1-6874	10.3097	0.419	0.0615	0.0176	0.0307	0.2591	0.537	0.6432	0.8379
TCGA-MX-A663	15.5809	0.4193	0.0651	0.0212	0.0168	0.2348	0.9052	0.7398	0.8484
TCGA-CD-8531	11.347	0.4215	0.4083	0.5666	0.3429	0.2936	0.6306	0.7689	0.8467
TCGA-D7-6521	13.934	0.4216	0.0681	0.017	0.0173	0.2775	0.8895	0.7669	0.8694
TCGA-VQ-A94U	13.0292	0.4227	0.0959	0.0178	0.025	0.1858	0.4592	0.7585	0.6804
TCGA-VQ-AA6A	14.6304	0.4232	0.079	0.0178	0.0155	0.195	0.8202	0.7137	0.6611
TCGA-VQ-A925	13.9789	0.4238	0.088	0.0183	0.0147	0.1908	0.7577	0.7311	0.661
TCGA-HU-A4GD	13.1296	0.4252	0.1415	0.0284	0.0137	0.3065	0.9264	0.805	0.8524
TCGA-HF-7131	11.1852	0.4268	0.0538	0.0219	0.0227	0.2317	0.6345	0.795	0.7027
TCGA-VQ-A8P5	12.6076	0.4272	0.0748	0.022	0.0204	0.2389	0.6636	0.7173	0.8304
TCGA-CG-5720	11.6219	0.4302	0.0584	0.0517	0.3119	0.2749	0.6079	0.761	0.8325
TCGA-HF-7132	12.3055	0.4303	0.2173	0.2792	0.2487	0.2677	0.6993	0.8143	0.6973
TCGA-D7-6519	11.9954	0.4333	0.0707	0.0188	0.0229	0.4712	0.9206	0.7591	0.8134
TCGA-BR-8367	16.1028	0.4347	0.0814	0.0216	0.0154	0.2995	0.7933	0.7835	0.7958
TCGA-BR-8284	13.4342	0.4363	0.0857	0.0235	0.0185	0.2851	0.5715	0.7505	0.8166
TCGA-RD-A7C1	14.2109	0.4385	0.0906	0.0241	0.0123	0.2544	0.5983	0.7725	0.77
TCGA-HU-A4H3	9.51391	0.4388	0.1195	0.0308	0.3313	0.2758	0.5276	0.8275	0.8437
TCGA-VQ-A8PE	12.4515	0.4396	0.1124	0.0243	0.0198	0.266	0.9041	0.7943	0.8176
TCGA-B7-A5TI	11.9784	0.4407	0.0631	0.0237	0.0188	0.2246	0.7998	0.7026	0.7258
TCGA-CD-5800	13.0363	0.4416	0.0396	0.0275	0.03	0.3021	0.923	0.6881	0.9044
TCGA-CG-5726	10.0045	0.4444	0.0628	0.0266	0.1069	0.1577	0.3175	0.6887	0.7634
TCGA-FP-8099	12.1706	0.4465	0.0856	0.0286	0.0142	0.2647	0.9118	0.7979	0.8412
TCGA-CD-8526	13.5935	0.4487	0.0952	0.0194	0.0163	0.2599	0.651	0.547	0.5725
TCGA-IN-7806	14.4407	0.4508	0.0776	0.0247	0.0222	0.2269	0.8273	0.5439	0.8395
TCGA-BR-8591	11.0536	0.4524	0.5358	0.569	0.4705	0.3189	0.474	0.7976	0.4605
TCGA-BR-8483	12.3464	0.4583	0.0936	0.0256	0.0253	0.4613	0.9499	0.8187	0.9208
TCGA-RD-A7BT	12.7847	0.4586	0.0728	0.0227	0.0138	0.2433	0.8512	0.7273	0.8184
TCGA-F1-A72C	12.1531	0.4593	0.0884	0.0233	0.0168	0.3669	0.8802	0.7232	0.8324
TCGA-BR-7901	14.5402	0.4623	0.0678	0.0159	0.024	0.2124	0.6645	0.7273	0.7023
TCGA-MX-A666	14.6904	0.4627	0.0789	0.0237	0.0148	0.2893	0.9032	0.8137	0.7649
TCGA-KB-A93H	13.6956	0.4663	0.0699	0.0217	0.0178	0.1868	0.6151	0.6469	0.7042
TCGA-BR-A4J6	13.6214	0.4682	0.0947	0.0232	0.0177	0.4146	0.9188	0.8368	0.7493
TCGA-VQ-A8PO	9.90851	0.4682	0.0847	0.0202	0.0168	0.2337	0.459	0.7313	0.6933
TCGA-ZQ-A9CR	11.8358	0.4684	0.0612	0.0175	0.0219	0.2774	0.8025	0.7004	0.7941
TCGA-MX-A5UJ	12.4576	0.4703	0.081	0.0311	0.0414	0.231	0.6709	0.622	0.7337
TCGA-HU-A4GH	11.9389	0.4741	0.0519	0.0183	0.0332	0.1436	0.6153	0.6516	0.6383
TCGA-BR-8679	12.9564	0.4744	0.088	0.024	0.0294	0.3104	0.7675	0.8027	0.817
TCGA-CD-5799	12.7394	0.4752	0.0588	0.0298	0.0492	0.222	0.5337	0.635	0.8165
TCGA-BR-6454	13.8756	0.4768	0.0736	0.0183	0.0228	0.3412	0.8618	0.8161	0.8919
TCGA-VQ-AA6G	10.1685	0.4774	0.5922	0.6986	0.4308	0.2989	0.6055	0.8012	0.8584
TCGA-VQ-AA6K	12.2318	0.478	0.077	0.0219	0.0164	0.3345	0.9026	0.7862	0.842
TCGA-BR-8369	14.5613	0.4798	0.0948	0.0213	0.0185	0.2735	0.8271	0.7851	0.8008
TCGA-BR-7959	15.1669	0.4803	0.0747	0.0243	0.0145	0.3124	0.9413	0.8218	0.8315
TCGA-HU-A4G3	11.964	0.4805	0.0973	0.1354	0.2061	0.2882	0.6547	0.7884	0.8113
TCGA-FP-8211	11.3809	0.4808	0.0736	0.0211	0.0125	0.2748	0.7917	0.7638	0.8554
TCGA-VQ-A8PC	12.1787	0.4835	0.0665	0.0193	0.0205	0.2644	0.7895	0.7663	0.8205
TCGA-EQ-8122	14.0903	0.4837	0.1042	0.0231	0.0156	0.2243	0.9368	0.7864	0.822
TCGA-D7-6528	10.5588	0.4846	0.0745	0.0205	0.0266	0.1939	0.544	0.7933	0.8841
TCGA-CG-4437	11.4321	0.489	0.073	0.0212	0.0882	0.3387	0.6725	0.779	0.8852
TCGA-VQ-A91N	12.2787	0.4927	0.0751	0.0199	0.0154	0.2323	0.6005	0.7601	0.6755
TCGA-CD-5804	14.9431	0.4932	0.0745	0.0225	0.0204	0.2578	0.88	0.7489	0.8212
TCGA-IN-A6RN	13.6702	0.4936	0.0959	0.0217	0.016	0.2487	0.7304	0.6914	0.6677
TCGA-HU-8602	10.6264	0.4937	0.5273	0.6561	0.2998	0.2786	0.6645	0.8111	0.6511
TCGA-R5-A7ZE	10.7966	0.4962	0.0753	0.0276	0.0238	0.215	0.8979	0.7299	0.8504
TCGA-BR-7197	13.3329	0.4975	0.0709	0.0194	0.0263	0.2633	0.8161	0.7229	0.8184
TCGA-BR-6801	13.8411	0.4977	0.07	0.023	0.0279	0.3626	0.9193	0.7991	0.8445
TCGA-VQ-A8P3	11.512	0.4978	0.1056	0.0417	0.0707	0.2294	0.4842	0.7636	0.7483
TCGA-VQ-A8PX	10.7722	0.5002	0.0793	0.0192	0.018	0.2476	0.6869	0.7639	0.7651
TCGA-3M-AB46	12.4852	0.5013	0.0611	0.02	0.0198	0.2092	0.793	0.5716	0.7839
TCGA-CD-5803	16.1907	0.5016	0.0744	0.0338	0.0632	0.3644	0.7792	0.771	0.8126
TCGA-HU-A4G9	9.63021	0.5026	0.2136	0.5088	0.3168	0.1639	0.2647	0.7674	0.8734
TCGA-BR-8291	13.9994	0.5035	0.0785	0.0208	0.0157	0.3527	0.8131	0.7434	0.7674
TCGA-CD-8529	13.2416	0.5055	0.1153	0.0175	0.0193	0.3102	0.887	0.769	0.79
TCGA-RD-A8N9	13.8268	0.5056	0.0635	0.0175	0.0183	0.2866	0.8964	0.7042	0.7677
TCGA-D7-A748	13.6931	0.5062	0.1091	0.0229	0.0128	0.346	0.8195	0.7985	0.8226
TCGA-IN-7808	11.4942	0.5079	0.0839	0.017	0.0221	0.3035	0.8583	0.7521	0.6283
TCGA-FP-7735	13.3282	0.5093	0.0759	0.0173	0.0184	0.2774	0.818	0.6903	0.7932
TCGA-CG-5716	13.973	0.5104	0.0732	0.0293	0.0397	0.3441	0.8496	0.7284	0.8414
TCGA-D7-6526	13.3933	0.5107	0.0631	0.0191	0.0247	0.1591	0.7035	0.6154	0.7114
TCGA-FP-A9TM	11.5398	0.5122	0.0655	0.0386	0.0807	0.2793	0.8315	0.6889	0.8184
TCGA-D7-A4Z0	13.5637	0.5123	0.0963	0.0312	0.0153	0.2959	0.7944	0.8264	0.8014
TCGA-VQ-A94T	10.8509	0.514	0.0699	0.0248	0.0172	0.2018	0.8556	0.791	0.8597
TCGA-KB-A93J	11.4756	0.5143	0.0587	0.0176	0.0186	0.2062	0.632	0.7053	0.6438
TCGA-CD-8534	14.2214	0.5147	0.0855	0.021	0.0202	0.4546	0.9476	0.8732	0.8162
TCGA-IN-A6RI	11.3971	0.5157	0.0998	0.0206	0.0129	0.2223	0.6136	0.7091	0.5978
TCGA-IN-A7NR	12.67	0.5163	0.0982	0.0172	0.0303	0.2626	0.8458	0.756	0.8148
TCGA-VQ-A8E2	16.5749	0.5164	0.0682	0.0213	0.0288	0.2332	0.9177	0.7385	0.7648
TCGA-BR-8058	12.9849	0.5177	0.085	0.0206	0.0128	0.3372	0.8353	0.7964	0.8286
TCGA-BR-8590	14.5316	0.5188	0.0684	0.0193	0.0319	0.3243	0.8849	0.7869	0.8138
TCGA-VQ-A927	12.6233	0.5189	0.0905	0.0184	0.0128	0.2327	0.7745	0.7535	0.7694
TCGA-SW-A7EB	14.6927	0.519	0.0595	0.0227	0.0262	0.2989	0.9004	0.6972	0.8268
TCGA-BR-6452	10.5914	0.5195	0.223	0.4158	0.333	0.3882	0.6446	0.6793	0.7735
TCGA-BR-6457	15.9657	0.5195	0.0701	0.038	0.0536	0.2928	0.8191	0.721	0.8615
TCGA-FP-A8CX	12.5069	0.5208	0.0612	0.0193	0.0205	0.2491	0.6388	0.7257	0.6924
TCGA-BR-8682	14.3047	0.5217	0.0744	0.0239	0.0213	0.2593	0.9388	0.7448	0.8179
TCGA-VQ-AA6D	11.9623	0.5226	0.0629	0.0195	0.0169	0.2101	0.8365	0.7784	0.8098
TCGA-BR-8373	14.9477	0.5227	0.0685	0.0165	0.0185	0.2099	0.9246	0.7323	0.8206
TCGA-IN-A6RO	10.8976	0.5242	0.6164	0.754	0.6811	0.3403	0.521	0.7685	0.8048
TCGA-KB-A6F7	13.6592	0.5244	0.0659	0.0224	0.0148	0.2963	0.842	0.7659	0.7308
TCGA-VQ-A8DU	12.697	0.5245	0.0634	0.0192	0.0199	0.2172	0.9001	0.7069	0.8054
TCGA-CD-8532	13.2183	0.5255	0.0939	0.0187	0.015	0.397	0.8962	0.8171	0.8587
TCGA-BR-8687	14.0465	0.5256	0.0941	0.0204	0.022	0.2235	0.8569	0.7522	0.6554
TCGA-BR-6803	16.091	0.5278	0.0818	0.018	0.0556	0.3438	0.7395	0.7705	0.778
TCGA-HU-8610	11.6537	0.5279	0.087	0.0223	0.0182	0.3261	0.9175	0.7888	0.8469
TCGA-BR-6458	13.6086	0.5288	0.0681	0.0171	0.0306	0.2887	0.6353	0.8157	0.7639
TCGA-HU-A4GQ	14.1665	0.5296	0.5242	0.5354	0.4987	0.2948	0.4964	0.8401	0.8409
TCGA-BR-8059	13.7169	0.5297	0.0775	0.0243	0.0163	0.2969	0.7896	0.7818	0.8002
TCGA-HU-A4H6	12.8053	0.5322	0.1831	0.034	0.0138	0.3622	0.8604	0.8346	0.8223
TCGA-CD-8524	14.6318	0.5323	0.0947	0.0256	0.015	0.2862	0.7167	0.8274	0.7769
TCGA-D7-8578	14.3131	0.5334	0.0751	0.0235	0.0153	0.3782	0.9278	0.8425	0.8652
TCGA-VQ-A928	14.0419	0.5341	0.0734	0.0247	0.016	0.3304	0.9315	0.7338	0.7997
TCGA-D7-6527	14.8206	0.5351	0.0595	0.0167	0.0181	0.1861	0.7642	0.6794	0.6061
TCGA-BR-8080	14.7718	0.5357	0.1067	0.0274	0.017	0.3135	0.7589	0.8093	0.7072
TCGA-BR-8676	12.0429	0.537	0.0812	0.0663	0.423	0.3008	0.5434	0.8129	0.8081
TCGA-BR-7707	13.0304	0.538	0.0761	0.0192	0.2366	0.3073	0.5737	0.7984	0.753
TCGA-HU-A4GU	10.8592	0.5406	0.7179	0.6525	0.357	0.3572	0.7512	0.7546	0.8567
TCGA-BR-8690	14.6494	0.5411	0.0755	0.0211	0.0335	0.2936	0.8568	0.8074	0.8591
TCGA-BR-6566	10.0242	0.5427	0.061	0.0171	0.1329	0.2957	0.6633	0.7124	0.8552
TCGA-CD-8525	13.9603	0.5431	0.0908	0.0168	0.0186	0.2656	0.8605	0.7139	0.8259
TCGA-D7-6520	14.1692	0.545	0.0714	0.0162	0.0315	0.2751	0.8491	0.7401	0.8861
TCGA-VQ-A8PM	14.3059	0.5459	0.0743	0.0199	0.0126	0.3179	0.891	0.7404	0.8155
TCGA-VQ-A923	11.4721	0.5471	0.5448	0.6248	0.3395	0.2898	0.5548	0.7539	0.8592
TCGA-RD-A7BS	14.1905	0.5475	0.0804	0.0226	0.0124	0.2874	0.8027	0.811	0.8131
TCGA-CG-5734	12.5264	0.5476	0.0769	0.0309	0.0347	0.2722	0.8856	0.6864	0.8307
TCGA-BR-7715	14.8952	0.5491	0.0939	0.0215	0.0258	0.3232	0.928	0.7649	0.8206
TCGA-VQ-AA6J	11.7697	0.5501	0.0842	0.0206	0.0173	0.2967	0.8619	0.7865	0.8002
TCGA-IN-AB1V	13.3367	0.5511	0.0605	0.0214	0.0172	0.297	0.7791	0.7452	0.7515
TCGA-VQ-A91A	11.6949	0.5519	0.067	0.0258	0.0756	0.2525	0.87	0.8115	0.7468
TCGA-VQ-AA64	12.8842	0.5522	0.0832	0.0228	0.017	0.2366	0.9101	0.7511	0.8091
TCGA-BR-8380	16.3772	0.5525	0.1337	0.1121	0.2849	0.2738	0.7735	0.7995	0.7776
TCGA-RD-A8MW	13.5863	0.5526	0.0908	0.0212	0.0154	0.3753	0.8682	0.7634	0.8011
TCGA-HU-A4HB	12.2085	0.553	0.1219	0.0334	0.0185	0.3654	0.8776	0.802	0.8422
TCGA-VQ-A8PK	13.0577	0.5536	0.0752	0.0213	0.0155	0.2568	0.8187	0.678	0.7847
TCGA-IN-AB1X	11.4213	0.5538	0.614	0.0225	0.3158	0.4208	0.8584	0.755	0.8622
TCGA-BR-8371	17.1569	0.5541	0.0986	0.0207	0.013	0.318	0.9339	0.8266	0.8496
TCGA-ZA-A8F6	14.4709	0.555	0.0545	0.017	0.0195	0.2306	0.7929	0.794	0.8368
TCGA-BR-8384	16.6102	0.5552	0.074	0.0206	0.0355	0.2867	0.8529	0.7674	0.7834
TCGA-BR-6565	12.7708	0.5563	0.0644	0.019	0.028	0.2552	0.817	0.77	0.8639
TCGA-HU-A4H4	10.927	0.557	0.1139	0.0266	0.0195	0.2944	0.8188	0.7988	0.8352
TCGA-HU-A4GT	10.0433	0.5575	0.2223	0.0356	0.0158	0.2196	0.7193	0.7907	0.7636
TCGA-D7-A6F2	12.6141	0.5597	0.061	0.0277	0.0159	0.2099	0.7949	0.7365	0.5979
TCGA-FP-A4BF	12.5406	0.5601	0.0909	0.0205	0.0418	0.4991	0.9253	0.774	0.8829
TCGA-VQ-AA6F	11.5676	0.5604	0.0936	0.0264	0.0183	0.324	0.8789	0.7691	0.7781
TCGA-D7-5578	12.7914	0.5607	0.0747	0.0283	0.0476	0.2229	0.805	0.5582	0.8253
TCGA-HU-A4GF	13.3008	0.5622	0.0859	0.0246	0.0336	0.2688	0.8982	0.7187	0.8535
TCGA-BR-8484	11.8642	0.5627	0.1138	0.0231	0.0362	0.2926	0.5621	0.7981	0.7885
TCGA-CD-A489	14.4516	0.5637	0.0674	0.0206	0.0283	0.3052	0.931	0.8265	0.8694
TCGA-BR-A4J7	16.9686	0.5638	0.1191	0.0295	0.017	0.3397	0.8421	0.8214	0.8242
TCGA-BR-8588	13.2039	0.5655	0.0736	0.0181	0.0344	0.3345	0.8352	0.8209	0.883
TCGA-R5-A805	12.052	0.5656	0.0655	0.0267	0.0216	0.2667	0.9307	0.7663	0.8701
TCGA-RD-A8N5	11.27	0.5664	0.0697	0.0218	0.0158	0.3074	0.9334	0.8119	0.8868
TCGA-BR-6453	13.291	0.5697	0.1717	0.2248	0.172	0.3273	0.7951	0.7613	0.8659
TCGA-BR-7958	13.343	0.5723	0.4803	0.5718	0.3944	0.3159	0.7851	0.788	0.8592
TCGA-RD-A7BW	16.7304	0.5733	0.0534	0.0196	0.0161	0.2579	0.875	0.7201	0.7855
TCGA-D7-8579	15.9655	0.5751	0.0974	0.0193	0.0156	0.2856	0.8106	0.8002	0.8246
TCGA-BR-7723	16.9536	0.5755	0.0856	0.0189	0.0286	0.2359	0.8848	0.7752	0.849
TCGA-BR-8296	12.9716	0.5772	0.0835	0.029	0.021	0.3424	0.6766	0.7491	0.8569
TCGA-D7-6522	13.6206	0.5777	0.054	0.0212	0.0302	0.2983	0.8191	0.7607	0.855
TCGA-HU-A4GJ	12.7927	0.578	0.1552	0.0296	0.0203	0.3525	0.848	0.8188	0.8589
TCGA-D7-8572	12.2356	0.5784	0.0841	0.0203	0.0164	0.4041	0.907	0.7369	0.8029
TCGA-BR-6710	16.91	0.5804	0.0782	0.0199	0.0303	0.2777	0.9047	0.7636	0.8238
TCGA-BR-7716	14.0759	0.5813	0.0689	0.0165	0.0354	0.2957	0.8728	0.6863	0.8148
TCGA-CG-4441	11.9972	0.5821	0.0646	0.016	0.0196	0.2923	0.7837	0.7312	0.8448
TCGA-HF-7133	13.1536	0.5821	0.08	0.0191	0.0243	0.3957	0.8996	0.8205	0.8032
TCGA-CD-A4MG	11.9312	0.5834	0.1554	0.0264	0.043	0.2526	0.7246	0.8321	0.5964
TCGA-BR-A4J9	16.2467	0.5845	0.1081	0.0266	0.015	0.3465	0.8722	0.8081	0.8017
TCGA-VQ-A8PH	14.8225	0.5852	0.0649	0.0192	0.0173	0.2239	0.8021	0.7444	0.75
TCGA-D7-6818	13.4507	0.5869	0.0631	0.016	0.0345	0.2764	0.821	0.8219	0.6768
TCGA-HJ-7597	12.4825	0.5877	0.0727	0.0233	0.0221	0.4483	0.91	0.7964	0.8423
TCGA-BR-8364	16.3865	0.5892	0.0936	0.0251	0.0179	0.3312	0.9116	0.8013	0.8091
TCGA-BR-8678	12.712	0.5892	0.0857	0.0235	0.0507	0.4129	0.9359	0.7855	0.8195
TCGA-VQ-A91Q	11.9517	0.59	0.0606	0.0155	0.018	0.2745	0.8776	0.6883	0.8118
TCGA-RD-A8N1	13.1501	0.5901	0.0845	0.0232	0.025	0.2887	0.8227	0.7466	0.8536
TCGA-IN-A6RJ	11.1014	0.5907	0.0725	0.0221	0.0197	0.3028	0.885	0.7171	0.8633
TCGA-D7-8574	14.5994	0.591	0.1155	0.0172	0.0158	0.3835	0.8404	0.8121	0.8645
TCGA-KB-A93G	12.1983	0.5915	0.112	0.1224	0.1459	0.2889	0.8775	0.7974	0.7342
TCGA-VQ-A8PD	13.9195	0.5918	0.1446	0.1372	0.1145	0.2985	0.7863	0.7354	0.8303
TCGA-VQ-A8P8	13.8328	0.5921	0.0561	0.02	0.1096	0.3126	0.7356	0.7543	0.8166
TCGA-CD-5813	15.3533	0.5935	0.0534	0.0309	0.0511	0.305	0.874	0.7152	0.8042
TCGA-CD-5798	14.4527	0.5951	0.0601	0.0275	0.0443	0.2809	0.871	0.7201	0.8993
TCGA-BR-A4IV	16.2855	0.5955	0.1408	0.0276	0.0138	0.306	0.855	0.8428	0.8016
TCGA-CD-8533	12.05	0.5977	0.0823	0.0216	0.0249	0.244	0.9363	0.8561	0.7331
TCGA-VQ-A91E	11.0247	0.5981	0.0794	0.0211	0.0225	0.3269	0.7811	0.7693	0.8063
TCGA-BR-A4PF	10.6244	0.6012	0.1384	0.0264	0.0211	0.2381	0.6513	0.8391	0.8257
TCGA-D7-6524	13.4134	0.6033	0.1641	0.2467	0.1795	0.2707	0.7453	0.7483	0.8224
TCGA-3M-AB47	13.0745	0.6034	0.0778	0.0179	0.0195	0.2798	0.7009	0.7124	0.7411
TCGA-VQ-A91Y	15.1924	0.604	0.0735	0.0225	0.0182	0.2473	0.8404	0.7282	0.781
TCGA-BR-8683	13.8674	0.6045	0.066	0.022	0.0317	0.3915	0.9413	0.8132	0.8636
TCGA-BR-6563	14.3355	0.605	0.0698	0.0192	0.0163	0.3453	0.8976	0.782	0.8351
TCGA-RD-A8N2	15.1879	0.6055	0.0712	0.0205	0.0181	0.2848	0.915	0.7795	0.8382
TCGA-IN-A6RS	10.4588	0.6063	0.0717	0.0204	0.0211	0.2563	0.8317	0.7035	0.8838
TCGA-BR-8289	14.2992	0.6072	0.1153	0.0227	0.0134	0.2627	0.9253	0.7814	0.8475
TCGA-BR-8592	15.9035	0.6075	0.0817	0.0233	0.0341	0.3485	0.9098	0.8122	0.8501
TCGA-BR-A4QL	10.3996	0.6085	0.1585	0.0296	0.0157	0.319	0.6136	0.8449	0.7876
TCGA-BR-6802	12.3234	0.6089	0.0796	0.0321	0.2375	0.3068	0.6974	0.8522	0.8577
TCGA-MX-A5UG	14.5929	0.6096	0.0703	0.0225	0.0208	0.3301	0.8608	0.7942	0.8168
TCGA-VQ-A94P	14.8845	0.6111	0.0684	0.0196	0.0152	0.2567	0.8189	0.7525	0.8256
TCGA-CG-5719	14.8205	0.6115	0.0584	0.0281	0.0349	0.3302	0.8949	0.709	0.8775
TCGA-CD-A487	12.8152	0.6133	0.063	0.0245	0.0401	0.3265	0.6982	0.7691	0.877
TCGA-HU-A4G8	12.836	0.6134	0.135	0.0233	0.0137	0.31	0.7658	0.7994	0.8152
TCGA-HU-A4GY	14.3216	0.6135	0.0615	0.0195	0.0297	0.3475	0.8683	0.7731	0.8657
TCGA-D7-A747	17.8163	0.6142	0.0844	0.018	0.0163	0.2614	0.8915	0.7229	0.8002
TCGA-BR-8365	16.8472	0.6145	0.0671	0.0233	0.0434	0.3921	0.9313	0.7707	0.8177
TCGA-BR-8485	13.3001	0.6172	0.0834	0.0215	0.028	0.2505	0.8299	0.7621	0.7434
TCGA-CG-5718	10.6298	0.6202	0.0556	0.027	0.0589	0.2321	0.8678	0.6543	0.8576
TCGA-BR-8372	11.0325	0.6242	0.1131	0.1429	0.4492	0.2793	0.5353	0.5829	0.7235
TCGA-BR-6564	16.92	0.6257	0.0667	0.0244	0.0334	0.3121	0.8385	0.8814	0.83
TCGA-BR-8382	11.3168	0.6268	0.0755	0.0431	0.3221	0.282	0.7022	0.7803	0.8238
TCGA-VQ-A8PP	11.8227	0.6272	0.0706	0.0218	0.0213	0.4122	0.7875	0.8029	0.8138
TCGA-FP-7829	13.2077	0.6283	0.0918	0.0172	0.0213	0.2362	0.3432	0.6551	0.6378
TCGA-B7-A5TJ	13.3664	0.6288	0.6371	0.6899	0.4446	0.2766	0.9023	0.6506	0.8411
TCGA-BR-6455	13.1241	0.6295	0.109	0.2888	0.3837	0.3109	0.646	0.7977	0.887
TCGA-BR-8368	14.0038	0.6298	0.0766	0.021	0.0135	0.3001	0.6216	0.6914	0.7458
TCGA-CD-8528	10.4857	0.6304	0.0833	0.0203	0.0979	0.2442	0.4555	0.6645	0.6553
TCGA-HU-8608	11.1283	0.6316	0.4893	0.6234	0.3596	0.3252	0.7191	0.8042	0.8266
TCGA-CG-5732	12.1444	0.6324	0.0579	0.03	0.0705	0.3353	0.8341	0.7218	0.8593
TCGA-RD-A8N0	13.7984	0.6325	0.0692	0.0225	0.0159	0.3607	0.8703	0.7998	0.8893
TCGA-VQ-A8PQ	12.0774	0.6337	0.0774	0.018	0.0152	0.3319	0.9144	0.7491	0.8178
TCGA-BR-8680	11.9599	0.635	0.0801	0.0173	0.0287	0.2473	0.9269	0.8164	0.8678
TCGA-BR-6456	15.2149	0.6358	0.0591	0.0155	0.0264	0.4122	0.8944	0.7579	0.8441
TCGA-BR-A4J5	13.9534	0.6364	0.0939	0.0244	0.0156	0.2945	0.8001	0.8001	0.7348
TCGA-RD-A8NB	11.8641	0.6398	0.0633	0.0212	0.0356	0.3176	0.7575	0.7875	0.7763
TCGA-VQ-A91X	11.2745	0.6408	0.0889	0.0211	0.0191	0.242	0.8869	0.7758	0.814
TCGA-VQ-A8E7	12.3851	0.6411	0.431	0.4423	0.1443	0.3333	0.9113	0.7477	0.8372
TCGA-CG-5721	12.3336	0.6432	0.07	0.0354	0.0385	0.4056	0.8089	0.67	0.6644
TCGA-BR-8077	11.8179	0.6458	0.075	0.023	0.017	0.2549	0.9177	0.8058	0.8326
TCGA-HU-8604	12.2699	0.6478	0.4716	0.552	0.2994	0.3525	0.9364	0.8194	0.8657
TCGA-R5-A7ZF	8.70195	0.6482	0.0583	0.0219	0.0364	0.3186	0.8407	0.7742	0.8601
TCGA-IP-7968	12.0648	0.6498	0.0684	0.022	0.0246	0.4021	0.9316	0.7709	0.8345
TCGA-HU-A4H2	11.8056	0.6527	0.1332	0.0354	0.0144	0.2692	0.6247	0.818	0.5917
TCGA-RD-A8N4	15.8687	0.6538	0.0519	0.0173	0.018	0.2928	0.898	0.7907	0.8612
TCGA-BR-A44U	10.6845	0.6542	0.1029	0.0213	0.0317	0.2675	0.9276	0.6695	0.8054
TCGA-BR-6705	15.3801	0.6546	0.2401	0.3372	0.2553	0.3887	0.9158	0.8341	0.8334
TCGA-BR-7196	14.7397	0.6548	0.2583	0.3872	0.2728	0.3389	0.7354	0.7997	0.8253
TCGA-RD-A8MV	13.1831	0.6575	0.0607	0.0242	0.0199	0.3399	0.9277	0.7715	0.8557
TCGA-D7-A6EY	13.1347	0.6621	0.0958	0.0193	0.0135	0.3092	0.6432	0.77	0.749
TCGA-VQ-A8E0	13.021	0.6631	0.0891	0.0253	0.0153	0.4532	0.9172	0.7725	0.8463
TCGA-F1-A448	12.2309	0.6632	0.0712	0.0216	0.1425	0.332	0.7618	0.727	0.8166
TCGA-BR-7957	12.7665	0.6636	0.0897	0.0545	0.1873	0.3075	0.8146	0.801	0.8028
TCGA-R5-A7O7	13.2152	0.6726	0.0774	0.0196	0.016	0.3071	0.8968	0.7232	0.8026
TCGA-CG-5723	13.6355	0.6754	0.0678	0.0284	0.0375	0.3335	0.7765	0.6986	0.8561
TCGA-FP-8210	13.3164	0.6756	0.0748	0.0207	0.0172	0.3551	0.8981	0.7843	0.832
TCGA-HU-A4G2	9.64122	0.6763	0.7866	0.7666	0.4804	0.3987	0.5716	0.831	0.8551
TCGA-BR-A44T	16.1703	0.6774	0.0823	0.0208	0.0316	0.4002	0.9059	0.8126	0.8746
TCGA-BR-7704	14.4695	0.6776	0.0741	0.0229	0.0254	0.2791	0.8052	0.8049	0.7756
TCGA-D7-8573	10.3097	0.6794	0.2757	0.5264	0.4723	0.2541	0.6361	0.834	0.8457
TCGA-FP-8209	14.9986	0.6891	0.0764	0.0166	0.018	0.3264	0.9156	0.7875	0.8468
TCGA-BR-8381	11.8705	0.691	0.3296	0.4434	0.348	0.3548	0.7311	0.809	0.842
TCGA-VQ-A92D	11.9653	0.6911	0.4493	0.5358	0.3927	0.485	0.7763	0.6734	0.8091
TCGA-CD-8530	15.0496	0.6912	0.0823	0.02	0.0177	0.2915	0.8878	0.7273	0.8242
TCGA-VQ-A91S	11.0611	0.693	0.0692	0.0215	0.0223	0.3114	0.8817	0.8173	0.8606
TCGA-BR-8486	11.8383	0.6965	0.0848	0.0215	0.0308	0.277	0.7972	0.7025	0.8244
TCGA-VQ-A924	11.8557	0.6983	0.2485	0.4848	0.3594	0.2904	0.8389	0.7712	0.8619
TCGA-D7-A74A	12.2677	0.6994	0.1158	0.0991	0.229	0.5493	0.9366	0.8076	0.8461
TCGA-HU-A4GX	12.8649	0.7057	0.1388	0.0294	0.0162	0.4591	0.7855	0.8135	0.8277
TCGA-BR-8677	14.1837	0.706	0.0695	0.0199	0.0245	0.3984	0.8966	0.8398	0.8608
TCGA-R5-A7ZI	14.1117	0.7101	0.082	0.0208	0.0211	0.3008	0.8942	0.6823	0.8078
TCGA-CG-5717	12.2877	0.711	0.0933	0.066	0.1075	0.3029	0.8915	0.6871	0.928
TCGA-B7-A5TK	13.806	0.7119	0.3528	0.4538	0.2328	0.3478	0.8835	0.7778	0.8463
TCGA-BR-6852	13.3939	0.7132	0.3469	0.3802	0.2782	0.4377	0.8276	0.8386	0.8466
TCGA-FP-7998	14.1844	0.7133	0.3611	0.4347	0.2714	0.3262	0.704	0.7939	0.8612
TCGA-CD-A4MH	12.6135	0.7184	0.1591	0.0371	0.0162	0.2585	0.8464	0.8014	0.7534
TCGA-D7-8575	12.3852	0.7316	0.1053	0.0262	0.0195	0.5044	0.9287	0.7789	0.8943
TCGA-BR-7851	12.068	0.735	0.2638	0.4769	0.4115	0.3849	0.7171	0.8072	0.8062
TCGA-BR-A4J4	13.1286	0.7394	0.6395	0.6505	0.4033	0.3056	0.7572	0.8099	0.8331
TCGA-BR-8081	12.5462	0.7401	0.4397	0.3951	0.3842	0.4059	0.7331	0.8039	0.8589
TCGA-BR-6709	12.4468	0.7479	0.0704	0.0192	0.0384	0.4075	0.8688	0.8269	0.851
TCGA-BR-8366	13.3313	0.7481	0.4854	0.5525	0.3596	0.3775	0.813	0.7968	0.863
TCGA-BR-8686	14.0342	0.7495	0.4977	0.6225	0.3527	0.3626	0.872	0.8238	0.831
TCGA-HU-8249	10.483	0.7511	0.1289	0.0241	0.0183	0.6212	0.9287	0.823	0.8997
TCGA-FP-7916	14.519	0.7544	0.3073	0.4771	0.1428	0.3249	0.714	0.8647	0.8785
TCGA-VQ-A8PF	11.541	0.7564	0.1969	0.3995	0.3496	0.3349	0.7829	0.7956	0.8471
TCGA-D7-8570	11.6808	0.7616	0.4977	0.5691	0.3512	0.4114	0.8727	0.7791	0.8646
TCGA-CD-8527	12.9609	0.7624	0.0975	0.0185	0.0151	0.3013	0.9137	0.7714	0.8571
TCGA-BR-8589	10.8999	0.7746	0.5883	0.629	0.3995	0.4127	0.6923	0.7857	0.8661
TCGA-D7-A4YX	10.119	0.781	0.3346	0.3816	0.4403	0.3773	0.7869	0.846	0.8569
TCGA-HU-A4H0	10.9272	0.7824	0.7206	0.7516	0.4747	0.324	0.5775	0.8596	0.8751
TCGA-BR-6707	12.8997	0.7831	0.4584	0.639	0.4256	0.3491	0.6856	0.8188	0.8653
TCGA-SW-A7EA	10.2098	0.7869	0.6848	0.689	0.4305	0.3119	0.6015	0.7444	0.8738
TCGA-D7-A6EZ	10.7682	0.8223	0.7049	0.7101	0.4103	0.4461	0.9038	0.8084	0.8834
TCGA-CD-5801	11.4348	0.8303	0.3839	0.4613	0.2884	0.3358	0.633	0.7021	0.8867
TCGA-D7-5577	9.71845	0.8361	0.4581	0.5773	0.364	0.3272	0.6695	0.7132	0.7835
TCGA-CG-5722	12.6188	0.8363	0.1925	0.305	0.2089	0.4122	0.8838	0.6898	0.8941
TCGA-CD-A48A	14.6835	0.8433	0.0697	0.0197	0.0577	0.3517	0.8696	0.7419	0.857
TCGA-VQ-A91K	12.7976	0.8581	0.32	0.4515	0.3466	0.3166	0.3391	0.7949	0.8626
TCGA-VQ-A8P2	9.99413	0.8623	0.067	0.0212	0.4276	0.5853	0.8669	0.5997	0.8578
TCGA-B7-5818	10.0229	0.8699	0.5099	0.5992	0.3981	0.4017	0.8847	0.7179	0.9143
TCGA-VQ-AA69	10.4196	0.8972	0.7373	0.8012	0.5601	0.2361	0.6838	0.8009	0.8777
