# Supplementary material for: Low FNDC5/Irisin expression is associated with aggressive phenotypes in gastric cancer
Source: Front Pharmacol. 2022 Oct 28;13:981201. doi: 10.3389/fphar.2022.981201 (PMC9649517; doi:10.3389/fphar.2022.981201)
Supplement: Supplementary file 10 [file Table1.XLSX]

## Sheet: GSE13195
Accession	FNDC5	1:HISTOPATHOLOGY
GSM333180	3.37268	Gastric cancer tissues
GSM333181	3.56664	Normal
GSM333182	3.33122	Gastric cancer tissues
GSM333183	3.43079	Normal
GSM333184	3.55983	Gastric cancer tissues
GSM333185	3.50992	Normal
GSM333186	3.41938	Gastric cancer tissues
GSM333187	3.45658	Normal
GSM333188	3.3438	Gastric cancer tissues
GSM333189	3.40344	Normal
GSM333190	3.38876	Gastric cancer tissues
GSM333191	3.4161	Normal
GSM333192	3.44883	Gastric cancer tissues
GSM333193	3.49618	Normal
GSM333194	3.42653	Gastric cancer tissues
GSM333195	3.42725	Normal
GSM333196	3.46178	Gastric cancer tissues
GSM333197	3.4268	Normal
GSM333198	3.43266	Gastric cancer tissues
GSM333199	3.68993	Normal
GSM333200	3.43799	Gastric cancer tissues
GSM333201	3.92063	Normal
GSM333202	3.45373	Gastric cancer tissues
GSM333203	3.66043	Normal
GSM333204	3.44861	Gastric cancer tissues
GSM333205	3.90293	Normal
GSM333206	3.40761	Gastric cancer tissues
GSM333207	3.51279	Normal
GSM333208	3.49019	Gastric cancer tissues
GSM333209	3.40021	Normal
GSM333210	3.42061	Gastric cancer tissues
GSM333211	3.47525	Normal
GSM333212	3.43014	Gastric cancer tissues
GSM333213	3.55539	Normal
GSM333214	3.37654	Gastric cancer tissues
GSM333215	4.26039	Normal
GSM333216	3.40743	Gastric cancer tissues
GSM333217	3.95736	Normal
GSM333218	3.44101	Gastric cancer tissues
GSM333219	3.6691	Normal
GSM333220	3.38093	Gastric cancer tissues
GSM333221	4.29424	Normal
GSM333222	3.42539	Gastric cancer tissues
GSM333223	3.89191	Normal
GSM333224	3.4149	Gastric cancer tissues
GSM333225	3.70207	Normal
GSM333226	3.37729	Gastric cancer tissues
GSM333227	3.46478	Normal
GSM333228	3.38033	Gastric cancer tissues
GSM333229	3.567	Normal

## Sheet: GSE63089
Accession	FNDC5	GROUP
GSM675890	47.3856	normal gastric tissue
GSM675891	42.0466	gastric cancer tissue
GSM675892	107.264	normal gastric tissue
GSM675893	40.3858	gastric cancer tissue
GSM675894	64.163	normal gastric tissue
GSM675895	41.4586	gastric cancer tissue
GSM675896	47.8458	normal gastric tissue
GSM675897	50.5695	gastric cancer tissue
GSM675898	39.602	normal gastric tissue
GSM675899	40.6835	gastric cancer tissue
GSM675900	65.7915	normal gastric tissue
GSM675901	34.2966	gastric cancer tissue
GSM675902	64.4938	normal gastric tissue
GSM675903	42.2688	gastric cancer tissue
GSM675904	49.0176	normal gastric tissue
GSM675905	49.3763	gastric cancer tissue
GSM675906	50.7849	normal gastric tissue
GSM675907	37.4997	gastric cancer tissue
GSM675908	54.1781	normal gastric tissue
GSM675909	45.6941	gastric cancer tissue
GSM675910	93.9026	normal gastric tissue
GSM675911	41.9433	gastric cancer tissue
GSM675912	34.4967	normal gastric tissue
GSM675913	43.404	gastric cancer tissue
GSM675914	48.5233	normal gastric tissue
GSM675915	43.0052	gastric cancer tissue
GSM675916	40.0298	normal gastric tissue
GSM675917	37.6661	gastric cancer tissue
GSM675918	39.9515	normal gastric tissue
GSM675919	45.1482	gastric cancer tissue
GSM675920	36.6359	gastric cancer tissue
GSM675921	50.4225	normal gastric tissue
GSM675922	37.1718	gastric cancer tissue
GSM675923	46.2714	normal gastric tissue
GSM675924	29.126	gastric cancer tissue
GSM675925	39.92	normal gastric tissue
GSM675926	37.4488	gastric cancer tissue
GSM675927	40.8059	normal gastric tissue
GSM675928	31.9138	gastric cancer tissue
GSM675929	54.1623	normal gastric tissue
GSM675930	41.1152	normal gastric tissue
GSM675931	37.0211	gastric cancer tissue
GSM675932	52.2545	normal gastric tissue
GSM675933	32.7761	gastric cancer tissue
GSM675934	41.1313	normal gastric tissue
GSM675935	36.1794	gastric cancer tissue
GSM675936	62.2482	normal gastric tissue
GSM675937	42.9807	gastric cancer tissue
GSM675938	51.9995	normal gastric tissue
GSM675939	36.7619	gastric cancer tissue
GSM675940	44.0851	normal gastric tissue
GSM675941	45.3918	gastric cancer tissue
GSM675942	47.7522	normal gastric tissue
GSM675943	41.7553	gastric cancer tissue
GSM675944	60.596	normal gastric tissue
GSM675945	20.6238	gastric cancer tissue
GSM675946	34.9605	normal gastric tissue
GSM675947	40.8574	gastric cancer tissue
GSM675948	39.3363	normal gastric tissue
GSM675949	36.773	gastric cancer tissue
GSM675950	68.2325	normal gastric tissue
GSM675951	30.2712	gastric cancer tissue
GSM675952	66.1902	normal gastric tissue
GSM675953	36.7398	gastric cancer tissue
GSM675954	38.0138	normal gastric tissue
GSM675955	33.8824	gastric cancer tissue
GSM675956	45.616	normal gastric tissue
GSM675957	23.7467	gastric cancer tissue
GSM675958	42.9813	normal gastric tissue
GSM675959	13.1856	gastric cancer tissue
GSM675960	34.681	normal gastric tissue
GSM675961	32.5071	gastric cancer tissue
GSM675962	51.3897	normal gastric tissue
GSM675963	27.5008	gastric cancer tissue
GSM675964	47.3494	normal gastric tissue
GSM675965	50.6394	gastric cancer tissue
GSM675966	46.6334	normal gastric tissue
GSM675967	44.1423	gastric cancer tissue
GSM675968	32.3097	normal gastric tissue
GSM675969	36.72	gastric cancer tissue
GSM675970	37.7612	normal gastric tissue
GSM675971	42.2889	gastric cancer tissue
GSM675972	15.8349	normal gastric tissue
GSM675973	36.82	gastric cancer tissue
GSM675974	60.2612	normal gastric tissue
GSM675975	43.0091	gastric cancer tissue
GSM675976	40.6326	normal gastric tissue
GSM675977	34.0366	gastric cancer tissue
GSM675978	45.866	normal gastric tissue
GSM675979	22.403	gastric cancer tissue
GSM675980	51.8899	normal gastric tissue
GSM675981	25.9089	gastric cancer tissue
GSM675982	63.7086	normal gastric tissue
GSM675983	14.8647	gastric cancer tissue
GSM675984	41.8386	gastric cancer tissue
GSM675985	19.3089	normal gastric tissue
GSM675986	57.8995	gastric cancer tissue
GSM675987	42.2317	normal gastric tissue
GSM675988	87.7823	normal gastric tissue
GSM675989	64.2034	gastric cancer tissue
GSM675990	47.2896	normal gastric tissue
GSM675991	41.553	gastric cancer tissue
GSM675992	35.9458	normal gastric tissue
GSM675993	39.7109	gastric cancer tissue
GSM675994	92.2155	normal gastric tissue
GSM675995	29.8475	gastric cancer tissue
GSM675996	47.9546	normal gastric tissue
GSM675997	44.5549	gastric cancer tissue
GSM675998	43.5215	normal gastric tissue
GSM675999	50.6018	gastric cancer tissue
GSM676000	92.7781	normal gastric tissue
GSM676001	48.3398	gastric cancer tissue
GSM676002	56.9419	normal gastric tissue
GSM676003	30.4552	gastric cancer tissue
GSM676004	33.6922	normal gastric tissue
GSM676005	31.7668	gastric cancer tissue
GSM676006	65.0498	normal gastric tissue
GSM676007	37.4325	gastric cancer tissue
GSM676008	35.7279	normal gastric tissue
GSM676009	24.8245	gastric cancer tissue
GSM676010	26.8495	normal gastric tissue
GSM676011	32.635	gastric cancer tissue
GSM676012	27.0845	normal gastric tissue
GSM676013	21.2599	gastric cancer tissue
GSM676014	31.487	gastric cancer tissue
GSM676015	42.6165	normal gastric tissue
GSM676016	32.5144	gastric cancer tissue
GSM676017	28.6361	normal gastric tissue
GSM676018	98.9493	normal gastric tissue
GSM676019	50.7267	gastric cancer tissue
GSM676020	40.1674	gastric cancer tissue
GSM676021	32.4871	normal gastric tissue
GSM676022	46.801	gastric cancer tissue
GSM676023	14.8757	normal gastric tissue
GSM676024	55.0064	normal gastric tissue
GSM676025	58.499	gastric cancer tissue
GSM676026	46.7186	normal gastric tissue
GSM676027	44.8307	gastric cancer tissue
GSM676028	38.9705	normal gastric tissue
GSM676029	64.0941	gastric cancer tissue
GSM676030	56.029	normal gastric tissue
GSM676031	53.7931	gastric cancer tissue
GSM676032	59.8016	normal gastric tissue
GSM676033	47.8959	gastric cancer tissue
GSM676034	58.8627	normal gastric tissue
GSM676035	50.9611	gastric cancer tissue
GSM676036	78.1178	normal gastric tissue
GSM676037	42.8976	gastric cancer tissue
GSM676038	38.2341	normal gastric tissue
GSM676039	10.3475	gastric cancer tissue
GSM676040	50.2268	normal gastric tissue
GSM676041	24.8097	gastric cancer tissue
GSM676042	50.0967	normal gastric tissue
GSM676043	27.294	gastric cancer tissue
GSM676044	108.591	normal gastric tissue
GSM676045	37.7875	gastric cancer tissue
GSM676046	50.3911	normal gastric tissue
GSM676047	28.3609	gastric cancer tissue
GSM676048	47.987	normal gastric tissue
GSM676049	34.8287	gastric cancer tissue

## Sheet: GSE65801
Accession	FNDC5	Group
GSM1606492	7.39344	normal gastric tissue
GSM1606493	0.990516	gastric tumor
GSM1606494	6.91388	normal gastric tissue
GSM1606495	7.61475	gastric tumor
GSM1606496	7.45189	normal gastric tissue
GSM1606497	7.53717	gastric tumor
GSM1606498	7.98583	normal gastric tissue
GSM1606499	6.2495	gastric tumor
GSM1606500	7.2575	normal gastric tissue
GSM1606501	5.92617	gastric tumor
GSM1606502	7.92299	normal gastric tissue
GSM1606503	4.32649	gastric tumor
GSM1606504	8.46707	normal gastric tissue
GSM1606505	4.36962	gastric tumor
GSM1606506	8.10607	normal gastric tissue
GSM1606507	3.91897	gastric tumor
GSM1606508	6.88324	normal gastric tissue
GSM1606509	6.77958	gastric tumor
GSM1606510	8.61549	normal gastric tissue
GSM1606511	4.66711	gastric tumor
GSM1606512	8.01835	normal gastric tissue
GSM1606513	4.94397	gastric tumor
GSM1606514	8.64682	normal gastric tissue
GSM1606515	6.66466	gastric tumor
GSM1606516	8.53148	normal gastric tissue
GSM1606517	6.70075	gastric tumor
GSM1606518	7.54669	normal gastric tissue
GSM1606519	4.7746	gastric tumor
GSM1606520	9.48356	normal gastric tissue
GSM1606521	6.97237	gastric tumor
GSM1606522	8.51104	normal gastric tissue
GSM1606523	1.93792	gastric tumor
GSM1606524	9.1559	normal gastric tissue
GSM1606525	4.73902	gastric tumor
GSM1606526	8.66709	normal gastric tissue
GSM1606527	5.64588	gastric tumor
GSM1606528	8.60897	normal gastric tissue
GSM1606529	7.5338	gastric tumor
GSM1606530	2.67638	normal gastric tissue
GSM1606531	2.85427	gastric tumor
GSM1606532	4.64801	normal gastric tissue
GSM1606533	5.44881	gastric tumor
GSM1606534	7.00665	normal gastric tissue
GSM1606535	4.97504	gastric tumor
GSM1606536	8.36959	normal gastric tissue
GSM1606537	4.15303	gastric tumor
GSM1606538	8.50648	normal gastric tissue
GSM1606539	5.88198	gastric tumor
GSM1606540	8.90963	normal gastric tissue
GSM1606541	5.69697	gastric tumor
GSM1606542	7.60378	normal gastric tissue
GSM1606543	1.30548	gastric tumor
GSM1606544	9.66435	normal gastric tissue
GSM1606545	5.70939	gastric tumor
GSM1606546	4.48417	normal gastric tissue
GSM1606547	8.18194	gastric tumor
GSM1606548	8.08965	normal gastric tissue
GSM1606549	3.70641	gastric tumor
GSM1606550	7.35145	normal gastric tissue
GSM1606551	5.27078	gastric tumor
GSM1606552	6.95855	normal gastric tissue
GSM1606553	6.59353	gastric tumor
GSM1606554	8.39205	normal gastric tissue
GSM1606555	6.10162	gastric tumor

## Sheet: GSE27342
Accession	FDNC5	1:Source
GSM675890	47.3856	normal tissue
GSM675891	42.0466	gastric cancer tissue
GSM675892	107.264	normal tissue
GSM675893	40.3858	gastric cancer tissue
GSM675894	64.163	normal tissue
GSM675895	41.4586	gastric cancer tissue
GSM675896	47.8458	normal tissue
GSM675897	50.5695	gastric cancer tissue
GSM675898	39.602	normal tissue
GSM675899	40.6835	gastric cancer tissue
GSM675900	65.7915	normal tissue
GSM675901	34.2966	gastric cancer tissue
GSM675902	64.4938	normal tissue
GSM675903	42.2688	gastric cancer tissue
GSM675904	49.0176	normal tissue
GSM675905	49.3763	gastric cancer tissue
GSM675906	50.7849	normal tissue
GSM675907	37.4997	gastric cancer tissue
GSM675908	54.1781	normal tissue
GSM675909	45.6941	gastric cancer tissue
GSM675910	93.9026	normal tissue
GSM675911	41.9433	gastric cancer tissue
GSM675912	34.4967	normal tissue
GSM675913	43.404	gastric cancer tissue
GSM675914	48.5233	normal tissue
GSM675915	43.0052	gastric cancer tissue
GSM675916	40.0298	normal tissue
GSM675917	37.6661	gastric cancer tissue
GSM675918	39.9515	normal tissue
GSM675919	45.1482	gastric cancer tissue
GSM675920	36.6359	gastric cancer tissue
GSM675921	50.4225	normal tissue
GSM675922	37.1718	gastric cancer tissue
GSM675923	46.2714	normal tissue
GSM675924	29.126	gastric cancer tissue
GSM675925	39.92	normal tissue
GSM675926	37.4488	gastric cancer tissue
GSM675927	40.8059	normal tissue
GSM675928	31.9138	gastric cancer tissue
GSM675929	54.1623	normal tissue
GSM675930	41.1152	normal tissue
GSM675931	37.0211	gastric cancer tissue
GSM675932	52.2545	normal tissue
GSM675933	32.7761	gastric cancer tissue
GSM675934	41.1313	normal tissue
GSM675935	36.1794	gastric cancer tissue
GSM675936	62.2482	normal tissue
GSM675937	42.9807	gastric cancer tissue
GSM675938	51.9995	normal tissue
GSM675939	36.7619	gastric cancer tissue
GSM675940	44.0851	normal tissue
GSM675941	45.3918	gastric cancer tissue
GSM675942	47.7522	normal tissue
GSM675943	41.7553	gastric cancer tissue
GSM675944	60.596	normal tissue
GSM675945	20.6238	gastric cancer tissue
GSM675946	34.9605	normal tissue
GSM675947	40.8574	gastric cancer tissue
GSM675948	39.3363	normal tissue
GSM675949	36.773	gastric cancer tissue
GSM675950	68.2325	normal tissue
GSM675951	30.2712	gastric cancer tissue
GSM675952	66.1902	normal tissue
GSM675953	36.7398	gastric cancer tissue
GSM675954	38.0138	normal tissue
GSM675955	33.8824	gastric cancer tissue
GSM675956	45.616	normal tissue
GSM675957	23.7467	gastric cancer tissue
GSM675958	42.9813	normal tissue
GSM675959	13.1856	gastric cancer tissue
GSM675960	34.681	normal tissue
GSM675961	32.5071	gastric cancer tissue
GSM675962	51.3897	normal tissue
GSM675963	27.5008	gastric cancer tissue
GSM675964	47.3494	normal tissue
GSM675965	50.6394	gastric cancer tissue
GSM675966	46.6334	normal tissue
GSM675967	44.1423	gastric cancer tissue
GSM675968	32.3097	normal tissue
GSM675969	36.72	gastric cancer tissue
GSM675970	37.7612	normal tissue
GSM675971	42.2889	gastric cancer tissue
GSM675972	15.8349	normal tissue
GSM675973	36.82	gastric cancer tissue
GSM675974	60.2612	normal tissue
GSM675975	43.0091	gastric cancer tissue
GSM675976	40.6326	normal tissue
GSM675977	34.0366	gastric cancer tissue
GSM675978	45.866	normal tissue
GSM675979	22.403	gastric cancer tissue
GSM675980	51.8899	normal tissue
GSM675981	25.9089	gastric cancer tissue
GSM675982	63.7086	normal tissue
GSM675983	14.8647	gastric cancer tissue
GSM675984	41.8386	gastric cancer tissue
GSM675985	19.3089	normal tissue
GSM675986	57.8995	gastric cancer tissue
GSM675987	42.2317	normal tissue
GSM675988	87.7823	normal tissue
GSM675989	64.2034	gastric cancer tissue
GSM675990	47.2896	normal tissue
GSM675991	41.553	gastric cancer tissue
GSM675992	35.9458	normal tissue
GSM675993	39.7109	gastric cancer tissue
GSM675994	92.2155	normal tissue
GSM675995	29.8475	gastric cancer tissue
GSM675996	47.9546	normal tissue
GSM675997	44.5549	gastric cancer tissue
GSM675998	43.5215	normal tissue
GSM675999	50.6018	gastric cancer tissue
GSM676000	92.7781	normal tissue
GSM676001	48.3398	gastric cancer tissue
GSM676002	56.9419	normal tissue
GSM676003	30.4552	gastric cancer tissue
GSM676004	33.6922	normal tissue
GSM676005	31.7668	gastric cancer tissue
GSM676006	65.0498	normal tissue
GSM676007	37.4325	gastric cancer tissue
GSM676008	35.7279	normal tissue
GSM676009	24.8245	gastric cancer tissue
GSM676010	26.8495	normal tissue
GSM676011	32.635	gastric cancer tissue
GSM676012	27.0845	normal tissue
GSM676013	21.2599	gastric cancer tissue
GSM676014	31.487	gastric cancer tissue
GSM676015	42.6165	normal tissue
GSM676016	32.5144	gastric cancer tissue
GSM676017	28.6361	normal tissue
GSM676018	98.9493	normal tissue
GSM676019	50.7267	gastric cancer tissue
GSM676020	40.1674	gastric cancer tissue
GSM676021	32.4871	normal tissue
GSM676022	46.801	gastric cancer tissue
GSM676023	14.8757	normal tissue
GSM676024	55.0064	normal tissue
GSM676025	58.499	gastric cancer tissue
GSM676026	46.7186	normal tissue
GSM676027	44.8307	gastric cancer tissue
GSM676028	38.9705	normal tissue
GSM676029	64.0941	gastric cancer tissue
GSM676030	56.029	normal tissue
GSM676031	53.7931	gastric cancer tissue
GSM676032	59.8016	normal tissue
GSM676033	47.8959	gastric cancer tissue
GSM676034	58.8627	normal tissue
GSM676035	50.9611	gastric cancer tissue
GSM676036	78.1178	normal tissue
GSM676037	42.8976	gastric cancer tissue
GSM676038	38.2341	normal tissue
GSM676039	10.3475	gastric cancer tissue
GSM676040	50.2268	normal tissue
GSM676041	24.8097	gastric cancer tissue
GSM676042	50.0967	normal tissue
GSM676043	27.294	gastric cancer tissue
GSM676044	108.591	normal tissue
GSM676045	37.7875	gastric cancer tissue
GSM676046	50.3911	normal tissue
GSM676047	28.3609	gastric cancer tissue
GSM676048	47.987	normal tissue
GSM676049	34.8287	gastric cancer tissue

## Sheet: TCGA
Tags	FNDC5	Group
TCGA-HU-A4GH-01	11.9389	Gastric cancer tissues
TCGA-HU-A4G9-01	9.63021	Gastric cancer tissues
TCGA-R5-A805-01	12.052	Gastric cancer tissues
TCGA-RD-A8MV-01	13.1831	Gastric cancer tissues
TCGA-HU-A4GF-01	13.3008	Gastric cancer tissues
TCGA-BR-8486-01	11.8383	Gastric cancer tissues
TCGA-D7-8572-01	12.2356	Gastric cancer tissues
TCGA-HJ-7597-01	12.4825	Gastric cancer tissues
TCGA-CG-5734-01	12.5264	Gastric cancer tissues
TCGA-BR-8592-01	15.9035	Gastric cancer tissues
TCGA-RD-A8N6-01	15.8413	Gastric cancer tissues
TCGA-RD-A8N5-01	11.27	Gastric cancer tissues
TCGA-HU-A4H5-01	15.3242	Gastric cancer tissues
TCGA-HU-8238-01	13.1122	Gastric cancer tissues
TCGA-CD-8530-01	15.0496	Gastric cancer tissues
TCGA-CG-5719-01	14.8205	Gastric cancer tissues
TCGA-BR-8366-01	13.3313	Gastric cancer tissues
TCGA-BR-4363-01	13.3756	Gastric cancer tissues
TCGA-D7-8570-01	11.6808	Gastric cancer tissues
TCGA-BR-A4J5-01	13.9534	Gastric cancer tissues
TCGA-CG-5726-01	10.0045	Gastric cancer tissues
TCGA-HU-A4HB-01	12.2085	Gastric cancer tissues
TCGA-BR-7851-01	12.068	Gastric cancer tissues
TCGA-VQ-A8P8-01	13.8328	Gastric cancer tissues
TCGA-BR-8059-01	13.7169	Gastric cancer tissues
TCGA-MX-A663-01	15.5809	Gastric cancer tissues
TCGA-BR-8485-01	13.3001	Gastric cancer tissues
TCGA-HU-A4GT-01	10.0433	Gastric cancer tissues
TCGA-BR-8683-01	13.8674	Gastric cancer tissues
TCGA-VQ-A927-01	12.6233	Gastric cancer tissues
TCGA-IN-A6RN-01	13.6702	Gastric cancer tissues
TCGA-BR-8081-01	12.5462	Gastric cancer tissues
TCGA-CG-5718-01	10.6298	Gastric cancer tissues
TCGA-IN-A7NT-01	11.4323	Gastric cancer tissues
TCGA-D7-5577-01	9.71845	Gastric cancer tissues
TCGA-HU-8249-01	10.483	Gastric cancer tissues
TCGA-VQ-A8PQ-01	12.0774	Gastric cancer tissues
TCGA-HF-7131-01	11.1852	Gastric cancer tissues
TCGA-RD-A8N2-01	15.1879	Gastric cancer tissues
TCGA-VQ-A8P3-01	11.512	Gastric cancer tissues
TCGA-IN-A6RL-01	12.315	Gastric cancer tissues
TCGA-BR-8380-01	16.3772	Gastric cancer tissues
TCGA-HU-A4HD-01	11.4743	Gastric cancer tissues
TCGA-BR-6803-01	16.091	Gastric cancer tissues
TCGA-CG-5721-01	12.3336	Gastric cancer tissues
TCGA-CG-4477-01	12.5089	Gastric cancer tissues
TCGA-BR-8060-01	16.3928	Gastric cancer tissues
TCGA-BR-8368-01	14.0038	Gastric cancer tissues
TCGA-HU-A4G2-01	9.64122	Gastric cancer tissues
TCGA-CD-8528-01	10.4857	Gastric cancer tissues
TCGA-VQ-A91Z-01	13.0013	Gastric cancer tissues
TCGA-KB-A93H-01	13.6956	Gastric cancer tissues
TCGA-IN-A7NR-01	12.67	Gastric cancer tissues
TCGA-CD-8526-01	13.5935	Gastric cancer tissues
TCGA-BR-A4J8-01	14.7754	Gastric cancer tissues
TCGA-D7-6520-01	14.1692	Gastric cancer tissues
TCGA-VQ-A8PJ-01	11.7588	Gastric cancer tissues
TCGA-CD-A4MG-01	11.9312	Gastric cancer tissues
TCGA-CD-8529-01	13.2416	Gastric cancer tissues
TCGA-RD-A7BT-01	12.7847	Gastric cancer tissues
TCGA-BR-6565-01	12.7708	Gastric cancer tissues
TCGA-IN-AB1V-01	13.3367	Gastric cancer tissues
TCGA-VQ-A91V-01	11.5093	Gastric cancer tissues
TCGA-ZA-A8F6-01	14.4709	Gastric cancer tissues
TCGA-VQ-AA6K-01	12.2318	Gastric cancer tissues
TCGA-IP-7968-01	12.0648	Gastric cancer tissues
TCGA-BR-7717-01	14.2284	Gastric cancer tissues
TCGA-CG-4476-01	14.2689	Gastric cancer tissues
TCGA-R5-A7ZE-01	10.7966	Gastric cancer tissues
TCGA-IN-AB1X-01	11.4213	Gastric cancer tissues
TCGA-VQ-AA69-01	10.4196	Gastric cancer tissues
TCGA-BR-4256-01	12.9636	Gastric cancer tissues
TCGA-BR-8365-01	16.8472	Gastric cancer tissues
TCGA-F1-6177-01	10.5896	Gastric cancer tissues
TCGA-BR-4257-01	10.9786	Gastric cancer tissues
TCGA-BR-8080-01	14.7718	Gastric cancer tissues
TCGA-HU-A4H3-01	9.51391	Gastric cancer tissues
TCGA-FP-8631-01	13.2351	Gastric cancer tissues
TCGA-IN-A7NU-01	13.3711	Gastric cancer tissues
TCGA-BR-A4PF-01	10.6244	Gastric cancer tissues
TCGA-CG-4441-01	11.9972	Gastric cancer tissues
TCGA-CG-4436-01	10.5919	Gastric cancer tissues
TCGA-VQ-A94T-01	10.8509	Gastric cancer tissues
TCGA-HU-A4GP-01	11.6922	Gastric cancer tissues
TCGA-D7-8573-01	10.3097	Gastric cancer tissues
TCGA-BR-A4CS-01	16.4656	Gastric cancer tissues
TCGA-HU-A4GU-01	10.8592	Gastric cancer tissues
TCGA-BR-6563-01	14.3355	Gastric cancer tissues
TCGA-BR-7957-01	12.7665	Gastric cancer tissues
TCGA-BR-6705-01	15.3801	Gastric cancer tissues
TCGA-BR-8371-01	17.1569	Gastric cancer tissues
TCGA-BR-7197-01	13.3329	Gastric cancer tissues
TCGA-BR-8591-01	11.0536	Gastric cancer tissues
TCGA-HU-A4GX-01	12.8649	Gastric cancer tissues
TCGA-D7-6521-01	13.934	Gastric cancer tissues
TCGA-FP-A4BF-01	12.5406	Gastric cancer tissues
TCGA-BR-8382-01	11.3168	Gastric cancer tissues
TCGA-HU-A4H4-01	10.927	Gastric cancer tissues
TCGA-BR-8677-01	14.1837	Gastric cancer tissues
TCGA-VQ-A8PK-01	13.0577	Gastric cancer tissues
TCGA-BR-8590-01	14.5316	Gastric cancer tissues
TCGA-HU-A4G3-01	11.964	Gastric cancer tissues
TCGA-BR-8588-01	13.2039	Gastric cancer tissues
TCGA-D7-6822-01	12.8554	Gastric cancer tissues
TCGA-CD-A486-01	15.4827	Gastric cancer tissues
TCGA-IN-7808-01	11.4942	Gastric cancer tissues
TCGA-BR-8295-01	14.1511	Gastric cancer tissues
TCGA-RD-A7C1-01	14.2109	Gastric cancer tissues
TCGA-D7-A74A-01	12.2677	Gastric cancer tissues
TCGA-BR-6566-01	10.0242	Gastric cancer tissues
TCGA-D7-6522-01	13.6206	Gastric cancer tissues
TCGA-CG-4462-01	12.0393	Gastric cancer tissues
TCGA-BR-7704-01	14.4695	Gastric cancer tissues
TCGA-VQ-A8PF-01	11.541	Gastric cancer tissues
TCGA-BR-8296-01	12.9716	Gastric cancer tissues
TCGA-VQ-A94U-01	13.0292	Gastric cancer tissues
TCGA-CG-4466-01	12.3856	Gastric cancer tissues
TCGA-VQ-A8PB-01	10.0982	Gastric cancer tissues
TCGA-VQ-A8PO-01	9.90851	Gastric cancer tissues
TCGA-CG-5724-01	11.8685	Gastric cancer tissues
TCGA-HU-A4H2-01	11.8056	Gastric cancer tissues
TCGA-BR-6802-01	12.3234	Gastric cancer tissues
TCGA-BR-6852-01	13.3939	Gastric cancer tissues
TCGA-R5-A7ZR-01	12.6328	Gastric cancer tissues
TCGA-BR-A44U-01	10.6845	Gastric cancer tissues
TCGA-BR-8589-01	10.8999	Gastric cancer tissues
TCGA-BR-8289-01	14.2992	Gastric cancer tissues
TCGA-BR-8676-01	12.0429	Gastric cancer tissues
TCGA-BR-6564-01	16.92	Gastric cancer tissues
TCGA-R5-A7ZI-01	14.1117	Gastric cancer tissues
TCGA-D7-8575-01	12.3852	Gastric cancer tissues
TCGA-VQ-A91A-01	11.6949	Gastric cancer tissues
TCGA-HU-A4GJ-01	12.7927	Gastric cancer tissues
TCGA-VQ-A928-01	14.0419	Gastric cancer tissues
TCGA-BR-4368-01	12.9829	Gastric cancer tissues
TCGA-BR-8373-01	14.9477	Gastric cancer tissues
TCGA-BR-8361-01	12.7383	Gastric cancer tissues
TCGA-BR-A4J9-01	16.2467	Gastric cancer tissues
TCGA-FP-7916-01	14.519	Gastric cancer tissues
TCGA-CG-5725-01	14.1192	Gastric cancer tissues
TCGA-D7-6818-01	13.4507	Gastric cancer tissues
TCGA-BR-A4J4-01	13.1286	Gastric cancer tissues
TCGA-BR-8483-01	12.3464	Gastric cancer tissues
TCGA-BR-8487-01	11.0224	Gastric cancer tissues
TCGA-RD-A8N4-01	15.8687	Gastric cancer tissues
TCGA-HU-A4GY-01	14.3216	Gastric cancer tissues
TCGA-CD-8534-01	14.2214	Gastric cancer tissues
TCGA-CG-5716-01	13.973	Gastric cancer tissues
TCGA-VQ-AA68-01	11.5962	Gastric cancer tissues
TCGA-RD-A8NB-01	11.8641	Gastric cancer tissues
TCGA-VQ-A8PH-01	14.8225	Gastric cancer tissues
TCGA-VQ-A8P2-01	9.99413	Gastric cancer tissues
TCGA-D7-A6F2-01	12.6141	Gastric cancer tissues
TCGA-VQ-AA64-01	12.8842	Gastric cancer tissues
TCGA-VQ-A8P5-01	12.6076	Gastric cancer tissues
TCGA-HU-A4G8-01	12.836	Gastric cancer tissues
TCGA-CD-A48A-01	14.6835	Gastric cancer tissues
TCGA-BR-6801-01	13.8411	Gastric cancer tissues
TCGA-CG-4438-01	13.9053	Gastric cancer tissues
TCGA-D7-8574-01	14.5994	Gastric cancer tissues
TCGA-BR-6453-01	13.291	Gastric cancer tissues
TCGA-FP-8099-01	12.1706	Gastric cancer tissues
TCGA-MX-A5UJ-01	12.4576	Gastric cancer tissues
TCGA-CG-4304-01	11.3104	Gastric cancer tissues
TCGA-VQ-A8E2-01	16.5749	Gastric cancer tissues
TCGA-HF-7133-01	13.1536	Gastric cancer tissues
TCGA-D7-A748-01	13.6931	Gastric cancer tissues
TCGA-CG-5723-01	13.6355	Gastric cancer tissues
TCGA-D7-A6EV-01	10.9852	Gastric cancer tissues
TCGA-CG-4442-01	11.3817	Gastric cancer tissues
TCGA-CD-8535-01	13.3421	Gastric cancer tissues
TCGA-FP-7735-01	13.3282	Gastric cancer tissues
TCGA-BR-8077-01	11.8179	Gastric cancer tissues
TCGA-BR-8680-01	11.9599	Gastric cancer tissues
TCGA-F1-A72C-01	12.1531	Gastric cancer tissues
TCGA-D7-6526-01	13.3933	Gastric cancer tissues
TCGA-IN-7806-01	14.4407	Gastric cancer tissues
TCGA-BR-6455-01	13.1241	Gastric cancer tissues
TCGA-R5-A7O7-01	13.2152	Gastric cancer tissues
TCGA-VQ-A8PE-01	12.4515	Gastric cancer tissues
TCGA-CG-4444-01	12.0073	Gastric cancer tissues
TCGA-BR-8678-01	12.712	Gastric cancer tissues
TCGA-VQ-A8PP-01	11.8227	Gastric cancer tissues
TCGA-CD-5800-01	13.0363	Gastric cancer tissues
TCGA-D7-A6EZ-01	10.7682	Gastric cancer tissues
TCGA-CD-5804-01	14.9431	Gastric cancer tissues
TCGA-BR-A4CR-01	12.8428	Gastric cancer tissues
TCGA-HF-7132-01	12.3055	Gastric cancer tissues
TCGA-F1-A448-01	12.2309	Gastric cancer tissues
TCGA-3M-AB46-01	12.4852	Gastric cancer tissues
TCGA-RD-A8N0-01	13.7984	Gastric cancer tissues
TCGA-RD-A8N1-01	13.1501	Gastric cancer tissues
TCGA-BR-8484-01	11.8642	Gastric cancer tissues
TCGA-VQ-A922-01	13.9264	Gastric cancer tissues
TCGA-CG-4475-01	13.3242	Gastric cancer tissues
TCGA-D7-A6EX-01	13.184	Gastric cancer tissues
TCGA-HF-A5NB-01	10.0372	Gastric cancer tissues
TCGA-VQ-A91D-01	11.3089	Gastric cancer tissues
TCGA-CD-8527-01	12.9609	Gastric cancer tissues
TCGA-MX-A666-01	14.6904	Gastric cancer tissues
TCGA-IN-8462-01	14.7459	Gastric cancer tissues
TCGA-VQ-A8DU-01	12.697	Gastric cancer tissues
TCGA-IN-8663-01	11.6142	Gastric cancer tissues
TCGA-BR-8686-01	14.0342	Gastric cancer tissues
TCGA-D7-6528-01	10.5588	Gastric cancer tissues
TCGA-HU-8610-01	11.6537	Gastric cancer tissues
TCGA-CG-5732-01	12.1444	Gastric cancer tissues
TCGA-BR-6457-01	15.9657	Gastric cancer tissues
TCGA-B7-5818-01	10.0229	Gastric cancer tissues
TCGA-VQ-A925-01	13.9789	Gastric cancer tissues
TCGA-CD-5813-01	15.3533	Gastric cancer tissues
TCGA-HU-A4GD-01	13.1296	Gastric cancer tissues
TCGA-CD-A4MH-01	12.6135	Gastric cancer tissues
TCGA-D7-6524-01	13.4134	Gastric cancer tissues
TCGA-VQ-A8E3-01	11.901	Gastric cancer tissues
TCGA-CG-4306-01	10.4777	Gastric cancer tissues
TCGA-VQ-A91K-01	12.7976	Gastric cancer tissues
TCGA-HU-8608-01	11.1283	Gastric cancer tissues
TCGA-CD-5798-01	14.4527	Gastric cancer tissues
TCGA-VQ-AA6A-01	14.6304	Gastric cancer tissues
TCGA-CG-4469-01	11.6515	Gastric cancer tissues
TCGA-BR-A4QL-01	10.3996	Gastric cancer tissues
TCGA-D7-A4YX-01	10.119	Gastric cancer tissues
TCGA-VQ-A8PC-01	12.1787	Gastric cancer tissues
TCGA-BR-7959-01	15.1669	Gastric cancer tissues
TCGA-BR-4367-01	10.6936	Gastric cancer tissues
TCGA-VQ-A94R-01	12.0383	Gastric cancer tissues
TCGA-VQ-A91N-01	12.2787	Gastric cancer tissues
TCGA-D7-A4YU-01	14.0642	Gastric cancer tissues
TCGA-BR-7958-01	13.343	Gastric cancer tissues
TCGA-VQ-A8PM-01	14.3059	Gastric cancer tissues
TCGA-BR-8058-01	12.9849	Gastric cancer tissues
TCGA-BR-8369-01	14.5613	Gastric cancer tissues
TCGA-IN-A6RO-01	10.8976	Gastric cancer tissues
TCGA-VQ-A91U-01	10.5482	Gastric cancer tissues
TCGA-MX-A5UG-01	14.5929	Gastric cancer tissues
TCGA-VQ-A91S-01	11.0611	Gastric cancer tissues
TCGA-HU-A4GQ-01	14.1665	Gastric cancer tissues
TCGA-BR-8367-01	16.1028	Gastric cancer tissues
TCGA-BR-4191-01	12.9198	Gastric cancer tissues
TCGA-BR-A4J7-01	16.9686	Gastric cancer tissues
TCGA-IN-A6RR-01	12.302	Gastric cancer tissues
TCGA-HU-A4GC-01	10.9461	Gastric cancer tissues
TCGA-BR-8687-01	14.0465	Gastric cancer tissues
TCGA-VQ-A91E-01	11.0247	Gastric cancer tissues
TCGA-IN-A6RJ-01	11.1014	Gastric cancer tissues
TCGA-VQ-AA6J-01	11.7697	Gastric cancer tissues
TCGA-FP-8210-01	13.3164	Gastric cancer tissues
TCGA-CG-4437-01	11.4321	Gastric cancer tissues
TCGA-KB-A93G-01	12.1983	Gastric cancer tissues
TCGA-BR-7716-01	14.0759	Gastric cancer tissues
TCGA-CG-4465-01	10.0324	Gastric cancer tissues
TCGA-VQ-A8PU-01	12.2798	Gastric cancer tissues
TCGA-SW-A7EB-01	14.6927	Gastric cancer tissues
TCGA-D7-A747-01	17.8163	Gastric cancer tissues
TCGA-BR-4280-01	10.6116	Gastric cancer tissues
TCGA-FP-A8CX-01	12.5069	Gastric cancer tissues
TCGA-CD-8533-01	12.05	Gastric cancer tissues
TCGA-VQ-A8DZ-01	12.0223	Gastric cancer tissues
TCGA-RD-A8N9-01	13.8268	Gastric cancer tissues
TCGA-VQ-A8PD-01	13.9195	Gastric cancer tissues
TCGA-BR-4294-01	14.6572	Gastric cancer tissues
TCGA-BR-A44T-01	16.1703	Gastric cancer tissues
TCGA-CG-4460-01	15.6067	Gastric cancer tissues
TCGA-CD-8531-01	11.347	Gastric cancer tissues
TCGA-VQ-A923-01	11.4721	Gastric cancer tissues
TCGA-BR-A4J6-01	13.6214	Gastric cancer tissues
TCGA-CD-A489-01	14.4516	Gastric cancer tissues
TCGA-HU-A4H8-01	10.904	Gastric cancer tissues
TCGA-D7-6525-01	12.4389	Gastric cancer tissues
TCGA-F1-6875-01	13.6047	Gastric cancer tissues
TCGA-BR-4369-01	13.812	Gastric cancer tissues
TCGA-FP-A9TM-01	11.5398	Gastric cancer tissues
TCGA-BR-6710-01	16.91	Gastric cancer tissues
TCGA-HU-8602-01	10.6264	Gastric cancer tissues
TCGA-CD-5803-01	16.1907	Gastric cancer tissues
TCGA-BR-8372-01	11.0325	Gastric cancer tissues
TCGA-CG-5722-01	12.6188	Gastric cancer tissues
TCGA-BR-7707-01	13.0304	Gastric cancer tissues
TCGA-BR-7196-01	14.7397	Gastric cancer tissues
TCGA-BR-4366-01	12.568	Gastric cancer tissues
TCGA-CG-4443-01	14.7835	Gastric cancer tissues
TCGA-HU-8244-01	9.00533	Gastric cancer tissues
TCGA-VQ-AA6G-01	10.1685	Gastric cancer tissues
TCGA-BR-6454-01	13.8756	Gastric cancer tissues
TCGA-BR-7723-01	16.9536	Gastric cancer tissues
TCGA-BR-4267-01	9.8628	Gastric cancer tissues
TCGA-RD-A7BW-01	16.7304	Gastric cancer tissues
TCGA-BR-7722-01	13.7173	Gastric cancer tissues
TCGA-SW-A7EA-01	10.2098	Gastric cancer tissues
TCGA-D7-A4Z0-01	13.5637	Gastric cancer tissues
TCGA-VQ-A8E7-01	12.3851	Gastric cancer tissues
TCGA-HU-A4H0-01	10.9272	Gastric cancer tissues
TCGA-VQ-A91X-01	11.2745	Gastric cancer tissues
TCGA-HF-7134-01	8.71343	Gastric cancer tissues
TCGA-BR-8297-01	16.6514	Gastric cancer tissues
TCGA-VQ-A924-01	11.8557	Gastric cancer tissues
TCGA-F1-6874-01	10.3097	Gastric cancer tissues
TCGA-D7-8579-01	15.9655	Gastric cancer tissues
TCGA-BR-8381-01	11.8705	Gastric cancer tissues
TCGA-FP-8211-01	11.3809	Gastric cancer tissues
TCGA-VQ-A94P-01	14.8845	Gastric cancer tissues
TCGA-CD-5801-01	11.4348	Gastric cancer tissues
TCGA-CD-5799-01	12.7394	Gastric cancer tissues
TCGA-CD-8532-01	13.2183	Gastric cancer tissues
TCGA-CG-4301-01	13.1441	Gastric cancer tissues
TCGA-D7-5578-01	12.7914	Gastric cancer tissues
TCGA-D7-8576-01	11.4874	Gastric cancer tissues
TCGA-FP-8209-01	14.9986	Gastric cancer tissues
TCGA-BR-6458-01	13.6086	Gastric cancer tissues
TCGA-CD-8525-01	13.9603	Gastric cancer tissues
TCGA-VQ-AA6F-01	11.5676	Gastric cancer tissues
TCGA-B7-A5TJ-01	13.3664	Gastric cancer tissues
TCGA-D7-6519-01	11.9954	Gastric cancer tissues
TCGA-BR-4361-01	13.2881	Gastric cancer tissues
TCGA-BR-4279-01	14.5175	Gastric cancer tissues
TCGA-VQ-A8E0-01	13.021	Gastric cancer tissues
TCGA-BR-6707-01	12.8997	Gastric cancer tissues
TCGA-FP-7998-01	14.1844	Gastric cancer tissues
TCGA-CG-5717-01	12.2877	Gastric cancer tissues
TCGA-CD-A487-01	12.8152	Gastric cancer tissues
TCGA-BR-A4IV-01	16.2855	Gastric cancer tissues
TCGA-BR-4187-01	14.3181	Gastric cancer tissues
TCGA-B7-A5TN-01	11.9338	Gastric cancer tissues
TCGA-KB-A93J-01	11.4756	Gastric cancer tissues
TCGA-CG-4305-01	12.7434	Gastric cancer tissues
TCGA-VQ-A8PX-01	10.7722	Gastric cancer tissues
TCGA-RD-A7BS-01	14.1905	Gastric cancer tissues
TCGA-BR-8364-01	16.3865	Gastric cancer tissues
TCGA-BR-4370-01	13.2014	Gastric cancer tissues
TCGA-BR-8679-01	12.9564	Gastric cancer tissues
TCGA-VQ-AA6D-01	11.9623	Gastric cancer tissues
TCGA-BR-8286-01	12.1443	Gastric cancer tissues
TCGA-3M-AB47-01	13.0745	Gastric cancer tissues
TCGA-HU-8604-01	12.2699	Gastric cancer tissues
TCGA-D7-A6F0-01	14.6353	Gastric cancer tissues
TCGA-BR-4201-01	13.9694	Gastric cancer tissues
TCGA-IN-A6RI-01	11.3971	Gastric cancer tissues
TCGA-BR-8384-01	16.6102	Gastric cancer tissues
TCGA-HU-A4H6-01	12.8053	Gastric cancer tissues
TCGA-VQ-A8DT-01	12.0311	Gastric cancer tissues
TCGA-CD-A48C-01	13.3586	Gastric cancer tissues
TCGA-EQ-8122-01	14.0903	Gastric cancer tissues
TCGA-D7-6527-01	14.8206	Gastric cancer tissues
TCGA-KB-A6F7-01	13.6592	Gastric cancer tissues
TCGA-D7-8578-01	14.3131	Gastric cancer tissues
TCGA-B7-A5TK-01	13.806	Gastric cancer tissues
TCGA-VQ-A92D-01	11.9653	Gastric cancer tissues
TCGA-BR-6452-01	10.5914	Gastric cancer tissues
TCGA-BR-8284-01	13.4342	Gastric cancer tissues
TCGA-BR-4253-01	10.9409	Gastric cancer tissues
TCGA-IN-A6RS-01	10.4588	Gastric cancer tissues
TCGA-BR-8690-01	14.6494	Gastric cancer tissues
TCGA-CG-5720-01	11.6219	Gastric cancer tissues
TCGA-VQ-A91Y-01	15.1924	Gastric cancer tissues
TCGA-BR-4371-01	10.3661	Gastric cancer tissues
TCGA-BR-8291-01	13.9994	Gastric cancer tissues
TCGA-BR-6709-01	12.4468	Gastric cancer tissues
TCGA-FP-7829-01	13.2077	Gastric cancer tissues
TCGA-D7-6815-01	12.0738	Gastric cancer tissues
TCGA-D7-A6EY-01	13.1347	Gastric cancer tissues
TCGA-B7-A5TI-01	11.9784	Gastric cancer tissues
TCGA-BR-6456-01	15.2149	Gastric cancer tissues
TCGA-VQ-A91Q-01	11.9517	Gastric cancer tissues
TCGA-BR-7715-01	14.8952	Gastric cancer tissues
TCGA-VQ-A8DV-01	14.9123	Gastric cancer tissues
TCGA-RD-A8MW-01	13.5863	Gastric cancer tissues
TCGA-ZQ-A9CR-01	11.8358	Gastric cancer tissues
TCGA-VQ-A94O-01	12.5822	Gastric cancer tissues
TCGA-CD-8524-01	14.6318	Gastric cancer tissues
TCGA-BR-8682-01	14.3047	Gastric cancer tissues
TCGA-BR-4357-01	15.0946	Gastric cancer tissues
TCGA-CG-4440-01	11.5482	Gastric cancer tissues
TCGA-BR-7901-01	14.5402	Gastric cancer tissues
TCGA-R5-A7ZF-01	8.70195	Gastric cancer tissues
TCGA-HU-A4GY-11	17.5234	Normal tissues
TCGA-BR-8060-11	18.1823	Normal tissues
TCGA-BR-7704-11	17.6352	Normal tissues
TCGA-BR-7716-11	14.4036	Normal tissues
TCGA-BR-7851-11	13.8935	Normal tissues
TCGA-CG-5733-11	14.4791	Normal tissues
TCGA-HU-8238-11	13.0496	Normal tissues
TCGA-HU-A4GC-11	16.9654	Normal tissues
TCGA-HU-A4HB-11	16.665	Normal tissues
TCGA-BR-7717-11	15.8305	Normal tissues
TCGA-BR-6454-11	15.9255	Normal tissues
TCGA-CG-5721-11	15.7656	Normal tissues
TCGA-IN-AB1V-11	14.1374	Normal tissues
TCGA-BR-6453-11	14.5048	Normal tissues
TCGA-CG-5728-11	15.6389	Normal tissues
TCGA-IN-8663-11	13.1591	Normal tissues
TCGA-IP-7968-11	14.5396	Normal tissues
TCGA-IN-7806-11	13.5709	Normal tissues
TCGA-CG-5720-11	14.0287	Normal tissues
TCGA-FP-7735-11	17.0706	Normal tissues
TCGA-IN-AB1X-11	12.7906	Normal tissues
TCGA-HU-A4GP-11	16.2522	Normal tissues
TCGA-BR-7703-11	16.2453	Normal tissues
TCGA-BR-6457-11	14.1602	Normal tissues
TCGA-BR-6802-11	15.2171	Normal tissues
TCGA-HU-A4GH-11	17.5414	Normal tissues
TCGA-FP-7829-11	17.0907	Normal tissues
TCGA-CG-5734-11	13.9087	Normal tissues
TCGA-CG-5722-11	14.6843	Normal tissues
TCGA-HU-A4GN-11	17.9443	Normal tissues
TCGA-BR-7715-11	15.9335	Normal tissues
TCGA-CG-5730-11	13.955	Normal tissues
