# Supplementary material for: Low FNDC5/Irisin expression is associated with aggressive phenotypes in gastric cancer
Source: Front Pharmacol. 2022 Oct 28;13:981201. doi: 10.3389/fphar.2022.981201 (PMC9649517; doi:10.3389/fphar.2022.981201)
Supplement: Supplementary file 12 [file Table12.XLSX]

## Sheet: Sheet1
Tag	RBPMS2	CASQ2	riskscore	TIME	Event
TCGA-RD-A8MV	15.1204	12.7061	21.0904	3720	Alive
TCGA-RD-A8N2	21.6243	19.7438	29.4802	3540	Alive
TCGA-RD-A8N1	15.7069	14.179	21.4834	3519	Alive
TCGA-CG-5723	17.2057	13.7675	24.2988	2496	Alive
TCGA-HF-7132	15.4092	13.4413	21.2797	2351	Alive
TCGA-R5-A7ZI	17.3259	10.9142	25.7482	2267	Alive
TCGA-F1-6875	13.6392	12.0794	18.7562	2197	Dead
TCGA-RD-A8N4	21.3645	19.5828	29.0929	2171	Alive
TCGA-CG-5732	15.3482	12.5884	21.5422	2100	Dead
TCGA-VQ-A92D	14.31	10.9763	20.4151	2032	Alive
TCGA-VQ-A8PX	13.5307	9.45063	19.706	1964	Alive
TCGA-KB-A6F7	18.2364	9.38072	28.0154	1935	Alive
TCGA-HF-7133	16.5934	12.2565	23.8771	1918	Alive
TCGA-VQ-A91K	16.8634	10.5582	25.0889	1862	Alive
TCGA-FP-8209	20.577	18.3934	28.2234	1811	Dead
TCGA-3M-AB46	14.4754	9.79169	21.22	1765	Alive
TCGA-RD-A8N5	15.8807	12.3635	22.5768	1747	Dead
TCGA-VQ-A91Z	14.7801	8.25937	22.4208	1690	Alive
TCGA-VQ-A924	16.2508	12.3097	23.2513	1686	Dead
TCGA-VQ-AA6F	14.7318	12.6611	20.4263	1646	Alive
TCGA-CG-4438	16.2523	12.9357	22.9824	1645	Alive
TCGA-HF-7134	14.7105	11.4793	20.9015	1588	Alive
TCGA-VQ-A8DT	14.7764	9.85453	21.7223	1484	Alive
TCGA-CG-4444	14.702	13.9382	19.8197	1431	Alive
TCGA-VQ-A8PC	15.1694	12.3305	21.3395	1407	Dead
TCGA-R5-A7O7	15.7552	12.9811	22.0881	1389	Alive
TCGA-BR-6852	15.1706	13.4335	20.8632	1367	Alive
TCGA-VQ-AA68	14.447	12.5786	19.961	1328	Alive
TCGA-VQ-A8E2	17.1541	13.0411	24.5232	1319	Alive
TCGA-VQ-A91V	16.3289	11.4272	23.7715	1297	Alive
TCGA-VQ-A94R	15.3466	13.751	21.0352	1294	Dead
TCGA-RD-A8N0	17.2334	15.4811	23.6041	1236	Alive
TCGA-BR-6801	18.1653	14.4751	25.6802	1223	Alive
TCGA-BR-7716	16.8818	13.8308	23.7015	1210	Alive
TCGA-VQ-A91A	15.6282	12.3868	22.1223	1200	Alive
TCGA-BR-6563	17.1562	15.661	23.3903	1190	Alive
TCGA-VQ-AA6A	14.2968	11.4191	20.1998	1184	Alive
TCGA-VQ-A8P2	13.5041	8.17507	20.2125	1160	Alive
TCGA-RD-A8MW	17.5086	14.1601	24.6614	1153	Dead
TCGA-KB-A93H	16.254	10.7555	23.9311	1145	Alive
TCGA-VQ-A8E7	14.6489	12.6414	20.2889	1138	Alive
TCGA-BR-8058	15.657	14.3778	21.3092	1133	Alive
TCGA-VQ-A8P3	15.7403	13.9615	21.6366	1132	Alive
TCGA-KB-A93J	13.6074	10.6566	19.3176	1124	Alive
TCGA-D7-A4YX	13.3031	10.8024	18.7189	1108	Alive
TCGA-IN-7806	17.3048	16.1245	23.4507	1106	Alive
TCGA-CG-5718	15.0752	11.9262	21.3494	1095	Dead
TCGA-BR-7707	14.5816	11.2114	20.791	1090	Alive
TCGA-RD-A8N9	17.9636	17.1776	24.1529	1083	Alive
TCGA-BR-7704	15.4054	12.6148	21.6315	1072	Alive
TCGA-BR-6452	14.6445	10.3028	21.2958	1055	Alive
TCGA-VQ-A8PB	13.7527	10.5592	19.6155	1043	Dead
TCGA-BR-A44T	20.6883	19.0455	28.1363	1038	Alive
TCGA-BR-7715	17.1381	14.4654	23.8771	1023	Alive
TCGA-HU-A4HD	18.3826	12.6719	26.8447	1016	Alive
TCGA-BR-7959	18.2803	17.7263	24.472	1010	Alive
TCGA-VQ-A91S	14.5879	12.564	20.2152	1000	Alive
TCGA-BR-6566	14.9958	9.71973	22.1668	997	Alive
TCGA-BR-8682	18.69	15.4527	26.1792	991	Alive
TCGA-BR-A4J7	20.3719	16.1708	28.8268	989	Alive
TCGA-BR-8081	15.3375	13.6016	21.0839	981	Alive
TCGA-BR-8680	13.5391	9.81886	19.5609	972	Alive
TCGA-BR-8372	15.7997	12.9828	22.1656	951	Alive
TCGA-BR-6803	20.5559	18.6193	28.0884	949	Alive
TCGA-BR-8361	15.1435	12.6298	21.1643	946	Alive
TCGA-CG-4477	15.41	13.9681	21.0525	942	Alive
TCGA-VQ-A8P8	16.7941	15.3726	22.8784	942	Alive
TCGA-BR-4201	16.6051	15.8165	22.3532	940	Dead
TCGA-BR-6802	15.8742	12.8263	22.3646	940	Alive
TCGA-HF-A5NB	13.1189	8.63319	19.3361	928	Alive
TCGA-CG-4443	15.5863	12.873	21.8377	912	Alive
TCGA-BR-7958	16.7202	15.0758	22.8771	899	Alive
TCGA-BR-8286	15.3616	13.4295	21.2009	895	Alive
TCGA-HU-A4H3	14.3315	11.6017	20.1816	882	Alive
TCGA-CG-5726	14.0052	10.1854	20.2219	881	Dead
TCGA-HU-8249	14.4951	11.2489	20.6226	881	Alive
TCGA-BR-7723	16.7001	12.1663	24.104	874	Dead
TCGA-BR-A4IV	20.8113	17.4624	29.0396	869	Dead
TCGA-VQ-AA69	12.7443	10.0981	18.0414	864	Alive
TCGA-BR-A4J5	19.1761	14.4004	27.491	862	Alive
TCGA-BR-8591	16.4005	13.7096	22.9073	856	Alive
TCGA-VQ-AA6J	17.3114	12.965	24.8331	838	Alive
TCGA-VQ-A8PU	14.8101	11.8017	20.9368	832	Dead
TCGA-BR-8589	12.9739	11.8694	17.6769	825	Alive
TCGA-VQ-A94U	16.6279	15.3027	22.6162	819	Alive
TCGA-BR-8677	16.6659	15.5536	22.5743	813	Alive
TCGA-HJ-7597	15.739	12.3904	22.3158	805	Dead
TCGA-BR-8367	18.6937	13.9997	26.8162	801	Dead
TCGA-BR-6564	21.171	19.9274	28.603	794	Dead
TCGA-VQ-AA6G	15.8736	11.0124	23.1504	792	Dead
TCGA-HU-A4GF	14.8801	9.88352	21.8922	785	Alive
TCGA-D7-5577	15.031	12.5775	20.989	782	Dead
TCGA-BR-6705	18.8471	16.9943	25.7868	779	Dead
TCGA-BR-8484	14.3503	13.1248	19.5539	766	Dead
TCGA-BR-8382	15.8241	13.2347	22.0992	762	Dead
TCGA-BR-8678	14.3478	11.6183	20.2031	754	Alive
TCGA-D7-8570	15.3475	12.7548	21.4689	752	Alive
TCGA-HU-8244	12.8576	10.1863	18.2024	742	Alive
TCGA-HU-A4G2	15.0278	11.9376	21.2609	739	Alive
TCGA-HU-A4G9	12.3794	10.3961	17.27	736	Alive
TCGA-HU-A4H4	14.2374	9.04902	21.1235	725	Alive
TCGA-HU-A4H5	14.5935	11.1886	20.8218	724	Alive
TCGA-VQ-A8PP	15.9869	11.3178	23.2173	712	Dead
TCGA-CG-4475	17.2281	16.1659	23.2977	699	Alive
TCGA-HU-8604	15.0748	11.0816	21.715	694	Alive
TCGA-HU-A4GD	14.674	13.6186	19.9092	692	Alive
TCGA-HU-A4G8	14.5183	8.26207	21.9592	690	Alive
TCGA-HU-8602	12.5725	6.55945	19.2742	679	Alive
TCGA-D7-A6F0	16.7408	10.4326	24.9276	678	Alive
TCGA-FP-7998	17.7569	15.2824	24.6113	678	Alive
TCGA-BR-8364	19.5135	17.6657	26.6679	675	Alive
TCGA-VQ-A8PE	16.0873	12.2174	23.0035	675	Dead
TCGA-CG-4460	16.6234	12.4922	23.8276	669	Dead
TCGA-BR-7196	18.5241	17.7994	24.8692	666	Alive
TCGA-VQ-A91E	13.59	10.6751	19.2789	664	Alive
TCGA-VQ-A8E3	14.0652	12.2381	19.437	661	Dead
TCGA-HU-A4GJ	16.0183	13.9525	22.1294	650	Alive
TCGA-F1-A448	15.7883	12.5753	22.3223	647	Alive
TCGA-HU-A4H6	15.562	13.2943	21.6123	644	Alive
TCGA-D7-8578	17.7149	13.1017	25.4835	643	Alive
TCGA-HU-8608	13.9445	10.2388	20.092	641	Alive
TCGA-VQ-A94O	14.3906	11.4174	20.3655	640	Dead
TCGA-D7-8579	19.4434	14.7662	27.8026	636	Alive
TCGA-BR-8686	18.444	17.182	24.9962	635	Dead
TCGA-VQ-A91Q	15.8171	10.9774	23.0662	633	Dead
TCGA-D7-6519	14.7139	12.7742	20.3456	625	Alive
TCGA-HU-A4GX	15.3151	13.1377	21.2457	616	Alive
TCGA-KB-A93G	17.1494	12.8505	24.5976	613	Alive
TCGA-BR-8291	15.9522	14.3677	21.8331	607	Dead
TCGA-D7-A74A	14.9299	13.1549	20.5606	607	Alive
TCGA-BR-6707	15.1372	12.7245	21.1119	605	Dead
TCGA-MX-A5UJ	18.5733	14.9303	26.2005	600	Alive
TCGA-B7-A5TI	15.4897	13.2334	21.5114	595	Alive
TCGA-FP-7829	14.8328	10.7564	21.4302	594	Alive
TCGA-IN-A6RN	17.7808	13.1731	25.5686	594	Alive
TCGA-D7-8573	13.7149	11.3532	19.2046	593	Alive
TCGA-BR-6458	16.2582	13.9982	22.5318	588	Dead
TCGA-SW-A7EA	14.111	9.90531	20.5295	579	Alive
TCGA-CG-4466	13.9452	11.3571	19.6081	577	Alive
TCGA-BR-7851	16.9417	14.1408	23.6724	574	Dead
TCGA-D7-6520	17.1674	13.2287	24.4652	573	Alive
TCGA-IN-8462	18.0489	17.0332	24.3656	572	Alive
TCGA-VQ-A91N	14.5345	11.2838	20.6767	570	Dead
TCGA-D7-6522	16.82	15.5544	22.8449	566	Alive
TCGA-D7-6521	16.6065	14.3576	22.9885	564	Alive
TCGA-VQ-A8E0	17.0404	11.5712	24.9609	562	Dead
TCGA-VQ-AA64	16.2787	12.4521	23.2385	560	Dead
TCGA-IN-A6RI	16.6417	10.578	24.6902	559	Alive
TCGA-BR-4191	15.7162	13.1007	21.9675	558	Dead
TCGA-D7-8575	15.2445	12.9056	21.2223	554	Dead
TCGA-R5-A7ZE	15.9947	10.9775	23.3787	554	Dead
TCGA-BR-7717	17.6295	15.8083	24.1591	552	Dead
TCGA-D7-6524	16.9365	14.2657	23.609	543	Alive
TCGA-VQ-A8PK	16.1689	9.02914	24.5304	543	Dead
TCGA-BR-8365	20.8855	20.4645	27.8677	533	Dead
TCGA-BR-6456	18.4779	16.7873	25.2271	526	Dead
TCGA-ZA-A8F6	19.542	16.9753	27.0177	525	Alive
TCGA-D7-6526	16.6014	13.0092	23.5646	523	Alive
TCGA-D7-8574	14.7791	14.9623	19.5111	523	Alive
TCGA-VQ-AA6D	15.502	12.36	21.9119	521	Alive
TCGA-FP-8099	13.9931	12.9848	18.9862	519	Alive
TCGA-RD-A8NB	18.314	14.508	25.9276	513	Dead
TCGA-D7-8572	16.8368	12.6599	24.1303	511	Alive
TCGA-RD-A7C1	14.7577	13.7579	19.9959	507	Dead
TCGA-D7-A4YU	17.8583	16.7278	24.1628	500	Alive
TCGA-VQ-A8PD	16.8101	14.8036	23.1533	496	Dead
TCGA-BR-A4QL	14.1218	11.5192	19.8485	491	Dead
TCGA-D7-6815	14.5695	11.7401	20.5402	486	Alive
TCGA-BR-6453	16.4722	15.4847	22.2634	485	Alive
TCGA-CG-4305	15.0309	13.3837	20.639	485	Alive
TCGA-IN-AB1V	17.1696	16.2523	23.1573	479	Alive
TCGA-HU-A4HB	14.8466	11.3895	21.18	477	Dead
TCGA-D7-A6F2	14.6408	13.2232	20.0223	476	Alive
TCGA-VQ-A8PQ	14.6357	13.6023	19.8489	476	Dead
TCGA-BR-8296	15.6282	14.5273	21.1938	474	Dead
TCGA-CD-8533	13.5176	12.4312	18.3897	468	Alive
TCGA-BR-7722	16.8094	14.8627	23.1265	466	Dead
TCGA-D7-6528	14.126	10.5333	20.2835	463	Alive
TCGA-CG-5725	18.3309	13.4569	26.4133	457	Dead
TCGA-BR-8373	16.7519	13.0764	23.8003	450	Alive
TCGA-D7-A4Z0	17.2933	14.208	24.2618	449	Alive
TCGA-D7-8576	14.8179	12.6194	20.5959	446	Dead
TCGA-F1-6874	14.7241	8.03123	22.4214	440	Alive
TCGA-BR-8059	18.2473	16.4805	24.9544	439	Dead
TCGA-FP-7916	17.0096	15.4961	23.2038	428	Dead
TCGA-BR-8369	19.1393	16.299	26.6025	427	Alive
TCGA-MX-A666	16.7945	12.4803	24.1338	427	Alive
TCGA-CG-4441	14.5587	9.8206	21.3541	426	Dead
TCGA-BR-6455	16.4037	15.2865	22.2289	422	Dead
TCGA-BR-A44U	15.2994	13.5659	21.0323	422	Dead
TCGA-BR-6457	19.9657	18.3032	27.1871	416	Alive
TCGA-FP-8211	14.5249	11.8838	20.3995	413	Alive
TCGA-BR-A4J8	18.954	17.1471	25.9086	411	Alive
TCGA-IN-AB1X	13.9778	11.8117	19.4683	411	Alive
TCGA-CD-5798	20.7668	18.8978	28.3385	408	Alive
TCGA-D7-6525	15.5189	13.6625	21.3767	406	Dead
TCGA-IN-A6RL	16.7194	13.6448	23.4964	406	Dead
TCGA-VQ-A8DV	17.4156	12.1028	25.3903	403	Dead
TCGA-CD-5801	14.6711	12.3747	20.4438	401	Dead
TCGA-CD-5800	18.322	11.9177	27.0654	400	Alive
TCGA-CD-5799	15.5988	12.5151	22.0149	396	Alive
TCGA-VQ-A8DZ	17.73	12.2343	25.8864	396	Dead
TCGA-HU-A4H2	15.9366	12.8125	22.4804	394	Alive
TCGA-CD-8535	13.9591	11.3467	19.637	390	Alive
TCGA-BR-8588	17.8774	15.8629	24.5715	389	Alive
TCGA-VQ-A8PH	15.7881	9.09056	23.8337	389	Dead
TCGA-CD-8524	16.8046	16.1337	22.5666	388	Alive
TCGA-D7-5578	15.9799	13.03	22.4621	385	Alive
TCGA-CD-8525	16.8614	12.9188	24.0613	383	Alive
TCGA-CD-8531	14.6917	13.1367	20.1494	383	Alive
TCGA-IN-A6RS	14.4115	8.18027	21.8066	383	Alive
TCGA-CD-8526	16.5536	13.8354	23.1221	381	Alive
TCGA-IN-A6RJ	14.9783	14.0193	20.2707	379	Alive
TCGA-CD-A48A	18.1795	16.9881	24.6149	378	Alive
TCGA-VQ-AA6K	15.2394	13.428	20.9866	378	Dead
TCGA-CD-5813	17.0199	16.2767	22.8834	377	Dead
TCGA-CD-8530	18.0953	16.0892	24.8567	377	Alive
TCGA-CD-8528	13.5055	10.0292	19.4105	375	Alive
TCGA-D7-6822	15.8313	10.5399	23.281	375	Alive
TCGA-CD-8529	16.9748	14.7244	23.4775	374	Alive
TCGA-CD-A487	18.7645	16.1116	26.0244	374	Alive
TCGA-CD-A4MH	14.7402	12.416	20.5475	371	Alive
TCGA-BR-6709	17.9005	11.2838	26.5989	370	Dead
TCGA-CD-8534	17.3415	14.3836	24.2705	367	Alive
TCGA-CG-5724	15.1012	10.7864	21.8895	366	Dead
TCGA-BR-8371	21.5871	20.0516	29.2812	359	Dead
TCGA-HU-A4GH	15.955	8.88714	24.2157	358	Alive
TCGA-B7-5818	14.4897	9.46691	21.3861	356	Alive
TCGA-IN-A7NU	16.3018	13.9419	22.6328	356	Alive
TCGA-VQ-A91D	13.783	6.48985	21.4342	356	Dead
TCGA-CD-8532	16.6863	14.7801	22.9457	354	Dead
TCGA-CD-A48C	15.8026	10.3563	23.3102	353	Dead
TCGA-BR-8060	17.5526	17.4236	23.3231	348	Dead
TCGA-D7-A6EY	16.9392	13.0238	24.1526	348	Dead
TCGA-F1-A72C	15.8478	14.7983	21.4626	346	Alive
TCGA-CD-A489	20.5693	18.8429	28.0148	344	Dead
TCGA-D7-A6EX	18.2803	14.1963	26.0035	344	Alive
TCGA-D7-A6EV	13.922	11.4392	19.5316	342	Alive
TCGA-VQ-A94T	14.94	9.83021	22.0207	342	Dead
TCGA-CD-5803	18.8209	14.6264	26.768	341	Dead
TCGA-RD-A7BS	16.2666	15.2194	22.0166	336	Dead
TCGA-B7-A5TJ	15.6519	12.2994	22.202	335	Alive
TCGA-BR-8690	17.5654	15.9836	23.9703	325	Alive
TCGA-IN-A7NT	18.3461	11.0987	27.463	323	Alive
TCGA-D7-6818	17.011	15.4342	23.2331	321	Alive
TCGA-D7-6527	16.336	14.4909	22.4548	312	Dead
TCGA-BR-8683	16.8483	14.2543	23.4589	300	Dead
TCGA-MX-A663	19.012	17.6209	25.8051	300	Dead
TCGA-D7-A6EZ	14.4349	8.36417	21.7681	297	Alive
TCGA-VQ-A91Y	19.2219	16.2919	26.751	296	Dead
TCGA-BR-4257	14.1568	11.394	19.9644	294	Dead
TCGA-BR-8080	18.5622	15.4315	25.9635	292	Dead
TCGA-BR-4279	17.1973	17.8922	22.4947	291	Dead
TCGA-VQ-A91X	12.9241	8.71849	18.9563	289	Dead
TCGA-B7-A5TK	18.6272	16.7433	25.5087	288	Alive
TCGA-B7-A5TN	15.7083	12.7846	22.0907	287	Alive
TCGA-BR-4256	18.1536	16.091	24.9586	284	Dead
TCGA-BR-8590	18.3088	16.5862	25.0168	284	Dead
TCGA-VQ-A8PO	13.8382	11.0894	19.536	282	Dead
TCGA-R5-A805	16.3798	13.9784	22.7543	281	Dead
TCGA-BR-7197	17.1693	15.0328	23.6858	280	Alive
TCGA-BR-8485	15.9817	13.5021	22.2605	280	Alive
TCGA-BR-6565	17.4659	15.129	24.166	279	Dead
TCGA-BR-7957	18.3541	14.7288	25.9023	276	Dead
TCGA-VQ-A922	16.2085	13.3131	22.7415	275	Dead
TCGA-CG-4465	13.8595	12.6728	18.8866	274	Dead
TCGA-BR-6710	18.6065	17.3478	25.2101	273	Alive
TCGA-HU-A4GP	15.7309	12.1585	22.402	273	Alive
TCGA-RD-A8N6	18.934	15.5308	26.5747	272	Dead
TCGA-HU-A4H8	13.5595	11.6488	18.803	270	Alive
TCGA-RD-A7BT	14.4105	11.4272	20.3962	262	Dead
TCGA-R5-A7ZF	12.6735	11.3423	17.377	259	Dead
TCGA-D7-A747	20.7048	19.0409	28.1674	255	Dead
TCGA-BR-8687	16.6784	14.1297	23.214	250	Dead
TCGA-BR-8284	16.9898	14.5182	23.5934	245	Dead
TCGA-CG-4437	15.8839	13.2805	22.1845	245	Alive
TCGA-CG-4436	13.2217	10.7728	18.5887	243	Alive
TCGA-CG-5734	15.4123	12.0444	21.8911	243	Dead
TCGA-EQ-8122	17.612	14.1722	24.8381	243	Dead
TCGA-VQ-A8P5	14.6563	12.825	20.2223	235	Dead
TCGA-BR-8676	16.0046	12.8088	22.6015	229	Alive
TCGA-BR-8297	20.9342	19.9583	28.1729	225	Alive
TCGA-BR-8381	15.0237	14.0014	20.3584	224	Alive
TCGA-CD-8527	18.2309	14.8164	25.6476	218	Dead
TCGA-CG-4469	13.6853	12.6011	18.6111	215	Dead
TCGA-CG-5717	16.6424	15.2235	22.6762	212	Dead
TCGA-IN-A6RR	14.6819	11.1137	21.0098	205	Dead
TCGA-BR-4280	13.5307	12.2188	18.5049	201	Dead
TCGA-CD-A4MG	15.1324	12.019	21.4097	200	Dead
TCGA-HU-A4GU	12.9563	11.9026	17.6315	200	Alive
TCGA-VQ-A927	15.6545	13.5841	21.6493	200	Dead
TCGA-HU-A4GT	13.9153	10.7097	19.8364	198	Alive
TCGA-IN-A7NR	15.9691	14.5709	21.7747	198	Alive
TCGA-CD-A486	18.4662	11.196	27.6322	192	Dead
TCGA-BR-8592	20.6834	19.8074	27.7971	191	Dead
TCGA-FP-A9TM	14.5785	13.3057	19.8768	189	Alive
TCGA-BR-4267	14.0068	12.0735	19.4056	188	Dead
TCGA-R5-A7ZR	13.8235	7.64382	21.0048	185	Dead
TCGA-CG-5721	16.5567	12.1468	23.8601	183	Alive
TCGA-SW-A7EB	16.4074	12.1511	23.5956	176	Alive
TCGA-VQ-A928	17.183	12.5432	24.7901	174	Dead
TCGA-HU-A4G3	15.2904	12.4419	21.5042	170	Alive
TCGA-FP-A4BF	15.5365	12.3155	21.992	168	Dead
TCGA-VQ-A8DU	15.458	12.851	21.6215	166	Dead
TCGA-BR-8483	15.6943	12.8599	22.0334	164	Alive
TCGA-RD-A7BW	20.6783	19.9209	27.739	156	Dead
TCGA-FP-8210	19.1336	16.7135	26.4127	153	Dead
TCGA-BR-4187	18.6504	15.7	26.0023	141	Dead
TCGA-VQ-A925	17.9839	13.7004	25.6971	138	Dead
TCGA-D7-A748	16.139	13.5235	22.528	132	Dead
TCGA-BR-8368	13.8355	11.527	19.3413	131	Alive
TCGA-BR-4253	13.9649	10.1219	20.1787	124	Dead
TCGA-CG-4440	15.4214	11.7836	22.0202	122	Dead
TCGA-BR-8384	20.6368	17.9688	28.5129	113	Alive
TCGA-MX-A5UG	16.9379	15.4291	23.1069	113	Dead
TCGA-FP-7735	16.6652	14.4046	23.0715	106	Dead
TCGA-BR-7901	18.0632	16.8162	24.4848	105	Dead
TCGA-IN-7808	14.6479	12.7663	20.233	105	Dead
TCGA-IN-8663	14.7701	12.8441	20.4143	103	Dead
TCGA-HU-A4GC	15.0653	14.5865	20.1777	99	Alive
TCGA-CG-4301	15.7921	13.9155	21.7476	92	Alive
TCGA-VQ-A8PJ	16.535	9.06524	25.1588	82	Dead
TCGA-BR-8289	17.7972	13.3878	25.5043	81	Dead
TCGA-VQ-A94P	21.3401	17.7725	29.8354	81	Dead
TCGA-IP-7968	15.857	13.3592	22.1032	77	Alive
TCGA-VQ-A8PF	14.8832	13.087	20.5079	76	Dead
TCGA-BR-8295	17.4772	12.6539	25.2596	67	Dead
TCGA-HU-A4H0	13.4658	10.3533	19.2001	64	Alive
TCGA-VQ-A8PM	16.2152	14.7404	22.1341	57	Dead
TCGA-VQ-A91U	14.5025	10.3142	21.0411	52	Dead
TCGA-HU-8238	15.2861	12.5364	21.4557	46	Alive
TCGA-BR-A4CS	15.6478	13.2296	21.7913	45	Dead
TCGA-BR-A4PF	13.0781	9.73496	18.7862	35	Alive
TCGA-BR-8487	13.5736	9.82485	19.6191	34	Alive
TCGA-CG-5719	17.8757	16.1093	24.4616	31	Alive
TCGA-CG-5720	15.2226	12.4069	21.4001	30	Dead
TCGA-CG-5722	15.9662	14.5679	21.7709	30	Alive
TCGA-BR-8366	16.7635	15.155	22.9189	29	Alive
TCGA-ZQ-A9CR	16.0427	11.3729	23.2915	24	Dead
TCGA-HU-8610	14.5432	12.8346	20.0192	23	Alive
TCGA-BR-8077	15.1196	12.7125	21.0862	21	Alive
TCGA-BR-8380	20.8184	19.1218	28.3321	21	Alive
TCGA-BR-A4J6	17.6824	16.2841	24.0458	20	Alive
TCGA-FP-8631	16.5412	12.9817	23.4706	17	Alive
TCGA-BR-A4J4	16.3195	16.019	21.763	16	Alive
TCGA-BR-A4J9	21.7979	21.1335	29.1827	14	Alive
TCGA-HU-A4GY	16.6177	15.7594	22.4001	8	Alive
TCGA-FP-A8CX	15.9677	12.7189	22.5757	7	Alive
TCGA-HU-A4GQ	19.0052	17.696	25.7606	3	Dead
TCGA-CG-4306	14.5442	11.3107	20.6821	1	Dead
TCGA-BR-4294	14.2168	14.5945	18.6814	0	Alive
TCGA-BR-4357	16.0318	13.1969	22.4811	0	Alive
TCGA-BR-4361	15.7162	14.6891	21.2784	0	Alive
TCGA-BR-4363	15.3931	13.2525	21.3332	0	Alive
TCGA-BR-4366	16.708	12.5145	23.9668	0	Alive
TCGA-BR-4367	14.7016	13.4778	20.0189	0	Alive
TCGA-BR-4368	17.7872	16.4304	24.1667	0	Alive
TCGA-BR-4369	15.9834	13.9711	22.06	0	Alive
TCGA-BR-4370	16.8025	13.6184	23.6541	0	Alive
TCGA-BR-4371	12.7934	11.6175	17.4685	0	Alive
TCGA-BR-6454	14.6773	13.2652	20.0683	0	Alive
TCGA-BR-8486	15.9211	12.8712	22.4276	0	Alive
TCGA-BR-8679	16.389	13.6769	22.9011	0	Alive
TCGA-BR-A4CR	13.7283	11.8769	19.001	0	Alive
TCGA-CD-5804	18.3378	16.6851	25.0248	0	Alive
TCGA-CG-4442	14.0528	10.4846	20.1759	0	Alive
TCGA-CG-4462	16.1259	14.3004	22.1678	0	Dead
TCGA-CG-4476	17.1077	15.3795	23.427	0	Alive
TCGA-CG-5716	16.7913	13.0853	23.8658	0	Alive
TCGA-F1-6177	12.9237	7.77057	19.3669	0	Alive
TCGA-VQ-A923	15.2808	13.9346	20.8397	0	Dead
TCGA-3M-AB47	16.9566	16.4127	22.7129
TCGA-CG-4304	14.4611	12.6068	19.9736
TCGA-HF-7131	15.9609	11.6177	23.0413
TCGA-IN-A6RO	12.9362	10.3415	18.2734
