# Supplementary material for: Low FNDC5/Irisin expression is associated with aggressive phenotypes in gastric cancer
Source: Front Pharmacol. 2022 Oct 28;13:981201. doi: 10.3389/fphar.2022.981201 (PMC9649517; doi:10.3389/fphar.2022.981201)
Supplement: Supplementary file 13 [file Table5.XLSX]

## Sheet: xenaDownload
A0_Samples	TIME	Event	cg04167280
TCGA-3M-AB46	1765	0	0.7839
TCGA-B7-5818	356	0	0.9143
TCGA-B7-A5TI	595	0	0.7258
TCGA-B7-A5TJ	335	0	0.8411
TCGA-B7-A5TK	288	0	0.8463
TCGA-B7-A5TN	287	0	0.8225
TCGA-BR-6452	1055	0	0.7735
TCGA-BR-6453	485	0	0.8659
TCGA-BR-6455	422	1	0.887
TCGA-BR-6456	526	1	0.8441
TCGA-BR-6457	416	0	0.8615
TCGA-BR-6458	588	1	0.7639
TCGA-BR-6563	1190	0	0.8351
TCGA-BR-6564	794	1	0.83
TCGA-BR-6565	279	1	0.8639
TCGA-BR-6566	997	0	0.8552
TCGA-BR-6705	779	1	0.8334
TCGA-BR-6707	605	1	0.8653
TCGA-BR-6709	370	1	0.851
TCGA-BR-6710	273	0	0.8238
TCGA-BR-6801	1223	0	0.8445
TCGA-BR-6802	940	0	0.8577
TCGA-BR-6803	949	0	0.778
TCGA-BR-6852	1367	0	0.8466
TCGA-BR-7196	666	0	0.8253
TCGA-BR-7197	280	0	0.8184
TCGA-BR-7704	1072	0	0.7756
TCGA-BR-7707	1090	0	0.753
TCGA-BR-7715	1023	0	0.8206
TCGA-BR-7716	1210	0	0.8148
TCGA-BR-7717	552	1	0.8226
TCGA-BR-7722	466	1	0.8697
TCGA-BR-7723	874	1	0.849
TCGA-BR-7851	574	1	0.8062
TCGA-BR-7901	105	1	0.7023
TCGA-BR-7957	276	1	0.8028
TCGA-BR-7958	899	0	0.8592
TCGA-BR-7959	1010	0	0.8315
TCGA-BR-8058	1133	0	0.8286
TCGA-BR-8059	439	1	0.8002
TCGA-BR-8060	348	1	0.5989
TCGA-BR-8077	21	0	0.8326
TCGA-BR-8080	292	1	0.7072
TCGA-BR-8081	981	0	0.8589
TCGA-BR-8284	245	1	0.8166
TCGA-BR-8286	895	0	0.8312
TCGA-BR-8289	81	1	0.8475
TCGA-BR-8291	607	1	0.7674
TCGA-BR-8295	67	1	0.7502
TCGA-BR-8296	474	1	0.8569
TCGA-BR-8297	225	0	0.7499
TCGA-BR-8361	946	0	0.6654
TCGA-BR-8364	675	0	0.8091
TCGA-BR-8365	533	1	0.8177
TCGA-BR-8366	29	0	0.863
TCGA-BR-8367	801	1	0.7958
TCGA-BR-8368	131	0	0.7458
TCGA-BR-8369	427	0	0.8008
TCGA-BR-8371	359	1	0.8496
TCGA-BR-8372	951	0	0.7235
TCGA-BR-8373	450	0	0.8206
TCGA-BR-8380	21	0	0.7776
TCGA-BR-8381	224	0	0.842
TCGA-BR-8382	762	1	0.8238
TCGA-BR-8384	113	0	0.7834
TCGA-BR-8483	164	0	0.9208
TCGA-BR-8484	766	1	0.7885
TCGA-BR-8485	280	0	0.7434
TCGA-BR-8487	34	0	0.5353
TCGA-BR-8588	389	0	0.883
TCGA-BR-8589	825	0	0.8661
TCGA-BR-8590	284	1	0.8138
TCGA-BR-8591	856	0	0.4605
TCGA-BR-8592	191	1	0.8501
TCGA-BR-8676	229	0	0.8081
TCGA-BR-8677	813	0	0.8608
TCGA-BR-8678	754	0	0.8195
TCGA-BR-8680	972	0	0.8678
TCGA-BR-8682	991	0	0.8179
TCGA-BR-8683	300	1	0.8636
TCGA-BR-8686	635	1	0.831
TCGA-BR-8687	250	1	0.6554
TCGA-BR-8690	325	0	0.8591
TCGA-BR-A44T	1038	0	0.8746
TCGA-BR-A44U	422	1	0.8054
TCGA-BR-A4CS	45	1	0.8893
TCGA-BR-A4IV	869	1	0.8016
TCGA-BR-A4J4	16	0	0.8331
TCGA-BR-A4J5	862	0	0.7348
TCGA-BR-A4J6	20	0	0.7493
TCGA-BR-A4J7	989	0	0.8242
TCGA-BR-A4J8	411	0	0.6456
TCGA-BR-A4J9	14	0	0.8017
TCGA-BR-A4PF	35	0	0.8257
TCGA-BR-A4QL	491	1	0.7876
TCGA-CD-5798	408	0	0.8993
TCGA-CD-5799	396	0	0.8165
TCGA-CD-5800	400	0	0.9044
TCGA-CD-5801	401	1	0.8867
TCGA-CD-5803	341	1	0.8126
TCGA-CD-5813	377	1	0.8042
TCGA-CD-8524	388	0	0.7769
TCGA-CD-8525	383	0	0.8259
TCGA-CD-8526	381	0	0.5725
TCGA-CD-8527	218	1	0.8571
TCGA-CD-8528	375	0	0.6553
TCGA-CD-8529	374	0	0.79
TCGA-CD-8530	377	0	0.8242
TCGA-CD-8531	383	0	0.8467
TCGA-CD-8532	354	1	0.8587
TCGA-CD-8533	468	0	0.7331
TCGA-CD-8534	367	0	0.8162
TCGA-CD-8535	390	0	0.8785
TCGA-CD-A486	192	1	0.7601
TCGA-CD-A487	374	0	0.877
TCGA-CD-A489	344	1	0.8694
TCGA-CD-A48A	378	0	0.857
TCGA-CD-A48C	353	1	0.8378
TCGA-CD-A4MG	200	1	0.5964
TCGA-CD-A4MH	371	0	0.7534
TCGA-CG-4437	245	0	0.8852
TCGA-CG-4441	426	1	0.8448
TCGA-CG-5717	212	1	0.928
TCGA-CG-5718	1095	1	0.8576
TCGA-CG-5719	31	0	0.8775
TCGA-CG-5720	30	1	0.8325
TCGA-CG-5721	183	0	0.6644
TCGA-CG-5722	30	0	0.8941
TCGA-CG-5723	2496	0	0.8561
TCGA-CG-5724	366	1	0.87
TCGA-CG-5725	457	1	0.8977
TCGA-CG-5726	881	1	0.7634
TCGA-CG-5732	2100	1	0.8593
TCGA-CG-5734	243	1	0.8307
TCGA-D7-5577	782	1	0.7835
TCGA-D7-5578	385	0	0.8253
TCGA-D7-6519	625	0	0.8134
TCGA-D7-6520	573	0	0.8861
TCGA-D7-6521	564	0	0.8694
TCGA-D7-6522	566	0	0.855
TCGA-D7-6524	543	0	0.8224
TCGA-D7-6525	406	1	0.8735
TCGA-D7-6526	523	0	0.7114
TCGA-D7-6527	312	1	0.6061
TCGA-D7-6528	463	0	0.8841
TCGA-D7-6815	486	0	0.8572
TCGA-D7-6818	321	0	0.6768
TCGA-D7-6822	375	0	0.8916
TCGA-D7-8570	752	0	0.8646
TCGA-D7-8572	511	0	0.8029
TCGA-D7-8573	593	0	0.8457
TCGA-D7-8574	523	0	0.8645
TCGA-D7-8575	554	1	0.8943
TCGA-D7-8576	446	1	0.7871
TCGA-D7-8578	643	0	0.8652
TCGA-D7-8579	636	0	0.8246
TCGA-D7-A4YU	500	0	0.8198
TCGA-D7-A4YX	1108	0	0.8569
TCGA-D7-A4Z0	449	0	0.8014
TCGA-D7-A6EV	342	0	0.8343
TCGA-D7-A6EX	344	0	0.834
TCGA-D7-A6EY	348	1	0.749
TCGA-D7-A6EZ	297	0	0.8834
TCGA-D7-A6F0	678	0	0.8572
TCGA-D7-A6F2	476	0	0.5979
TCGA-D7-A747	255	1	0.8002
TCGA-D7-A748	132	1	0.8226
TCGA-D7-A74A	607	0	0.8461
TCGA-EQ-8122	243	1	0.822
TCGA-F1-6874	440	0	0.8379
TCGA-F1-6875	2197	1	0.902
TCGA-F1-A448	647	0	0.8166
TCGA-F1-A72C	346	0	0.8324
TCGA-FP-7735	106	1	0.7932
TCGA-FP-7829	594	0	0.6378
TCGA-FP-7916	428	1	0.8785
TCGA-FP-7998	678	0	0.8612
TCGA-FP-8099	519	0	0.8412
TCGA-FP-8209	1811	1	0.8468
TCGA-FP-8210	153	1	0.832
TCGA-FP-8211	413	0	0.8554
TCGA-FP-8631	17	0	0.8418
TCGA-FP-A4BF	168	1	0.8829
TCGA-FP-A8CX	7	0	0.6924
TCGA-FP-A9TM	189	0	0.8184
TCGA-HF-7132	2351	0	0.6973
TCGA-HF-7133	1918	0	0.8032
TCGA-HF-7134	1588	0	0.7301
TCGA-HF-A5NB	928	0	0.7813
TCGA-HJ-7597	805	1	0.8423
TCGA-HU-8238	46	0	0.8263
TCGA-HU-8244	742	0	0.7648
TCGA-HU-8249	881	0	0.8997
TCGA-HU-8602	679	0	0.6511
TCGA-HU-8604	694	0	0.8657
TCGA-HU-8608	641	0	0.8266
TCGA-HU-8610	23	0	0.8469
TCGA-HU-A4G2	739	0	0.8551
TCGA-HU-A4G3	170	0	0.8113
TCGA-HU-A4G8	690	0	0.8152
TCGA-HU-A4G9	736	0	0.8734
TCGA-HU-A4GC	99	0	0.7441
TCGA-HU-A4GD	692	0	0.8524
TCGA-HU-A4GF	785	0	0.8535
TCGA-HU-A4GH	358	0	0.6383
TCGA-HU-A4GJ	650	0	0.8589
TCGA-HU-A4GP	273	0	0.7229
TCGA-HU-A4GQ	3	1	0.8409
TCGA-HU-A4GT	198	0	0.7636
TCGA-HU-A4GU	200	0	0.8567
TCGA-HU-A4GX	616	0	0.8277
TCGA-HU-A4GY	8	0	0.8657
TCGA-HU-A4H0	64	0	0.8751
TCGA-HU-A4H2	394	0	0.5917
TCGA-HU-A4H3	882	0	0.8437
TCGA-HU-A4H4	725	0	0.8352
TCGA-HU-A4H5	724	0	0.7235
TCGA-HU-A4H6	644	0	0.8223
TCGA-HU-A4H8	270	0	0.4656
TCGA-HU-A4HB	477	1	0.8422
TCGA-HU-A4HD	1016	0	0.7882
TCGA-IN-7806	1106	0	0.8395
TCGA-IN-7808	105	1	0.6283
TCGA-IN-8462	572	0	0.8413
TCGA-IN-8663	103	1	0.8923
TCGA-IN-A6RI	559	0	0.5978
TCGA-IN-A6RJ	379	0	0.8633
TCGA-IN-A6RL	406	1	0.7534
TCGA-IN-A6RN	594	0	0.6677
TCGA-IN-A6RR	205	1	0.787
TCGA-IN-A6RS	383	0	0.8838
TCGA-IN-A7NR	198	0	0.8148
TCGA-IN-A7NT	323	0	0.8431
TCGA-IN-A7NU	356	0	0.8371
TCGA-IN-AB1V	479	0	0.7515
TCGA-IN-AB1X	411	0	0.8622
TCGA-IP-7968	77	0	0.8345
TCGA-KB-A6F7	1935	0	0.7308
TCGA-KB-A93G	613	0	0.7342
TCGA-KB-A93H	1145	0	0.7042
TCGA-KB-A93J	1124	0	0.6438
TCGA-MX-A5UG	113	1	0.8168
TCGA-MX-A5UJ	600	0	0.7337
TCGA-MX-A663	300	1	0.8484
TCGA-MX-A666	427	0	0.7649
TCGA-R5-A7O7	1389	0	0.8026
TCGA-R5-A7ZE	554	1	0.8504
TCGA-R5-A7ZF	259	1	0.8601
TCGA-R5-A7ZI	2267	0	0.8078
TCGA-R5-A7ZR	185	1	0.7421
TCGA-R5-A805	281	1	0.8701
TCGA-RD-A7BS	336	1	0.8131
TCGA-RD-A7BT	262	1	0.8184
TCGA-RD-A7BW	156	1	0.7855
TCGA-RD-A7C1	507	1	0.77
TCGA-RD-A8MV	3720	0	0.8557
TCGA-RD-A8MW	1153	1	0.8011
TCGA-RD-A8N0	1236	0	0.8893
TCGA-RD-A8N1	3519	0	0.8536
TCGA-RD-A8N2	3540	0	0.8382
TCGA-RD-A8N4	2171	0	0.8612
TCGA-RD-A8N5	1747	1	0.8868
TCGA-RD-A8N6	272	1	0.802
TCGA-RD-A8N9	1083	0	0.7677
TCGA-RD-A8NB	513	1	0.7763
TCGA-SW-A7EA	579	0	0.8738
TCGA-SW-A7EB	176	0	0.8268
TCGA-VQ-A8DT	1484	0	0.8116
TCGA-VQ-A8DU	166	1	0.8054
TCGA-VQ-A8DV	403	1	0.8747
TCGA-VQ-A8DZ	396	1	0.8195
TCGA-VQ-A8E0	562	1	0.8463
TCGA-VQ-A8E2	1319	0	0.7648
TCGA-VQ-A8E3	661	1	0.842
TCGA-VQ-A8E7	1138	0	0.8372
TCGA-VQ-A8P2	1160	0	0.8578
TCGA-VQ-A8P3	1132	0	0.7483
TCGA-VQ-A8P5	235	1	0.8304
TCGA-VQ-A8P8	942	0	0.8166
TCGA-VQ-A8PB	1043	1	0.7689
TCGA-VQ-A8PC	1407	1	0.8205
TCGA-VQ-A8PD	496	1	0.8303
TCGA-VQ-A8PE	675	1	0.8176
TCGA-VQ-A8PF	76	1	0.8471
TCGA-VQ-A8PH	389	1	0.75
TCGA-VQ-A8PJ	82	1	0.7627
TCGA-VQ-A8PK	543	1	0.7847
TCGA-VQ-A8PM	57	1	0.8155
TCGA-VQ-A8PO	282	1	0.6933
TCGA-VQ-A8PP	712	1	0.8138
TCGA-VQ-A8PQ	476	1	0.8178
TCGA-VQ-A8PU	832	1	0.8514
TCGA-VQ-A8PX	1964	0	0.7651
TCGA-VQ-A91A	1200	0	0.7468
TCGA-VQ-A91D	356	1	0.8776
TCGA-VQ-A91E	664	0	0.8063
TCGA-VQ-A91K	1862	0	0.8626
TCGA-VQ-A91N	570	1	0.6755
TCGA-VQ-A91Q	633	1	0.8118
TCGA-VQ-A91S	1000	0	0.8606
TCGA-VQ-A91U	52	1	0.8018
TCGA-VQ-A91V	1297	0	0.7494
TCGA-VQ-A91X	289	1	0.814
TCGA-VQ-A91Y	296	1	0.781
TCGA-VQ-A91Z	1690	0	0.8518
TCGA-VQ-A922	275	1	0.5982
TCGA-VQ-A924	1686	1	0.8619
TCGA-VQ-A925	138	1	0.661
TCGA-VQ-A927	200	1	0.7694
TCGA-VQ-A928	174	1	0.7997
TCGA-VQ-A92D	2032	0	0.8091
TCGA-VQ-A94O	640	1	0.7442
TCGA-VQ-A94P	81	1	0.8256
TCGA-VQ-A94R	1294	1	0.6935
TCGA-VQ-A94T	342	1	0.8597
TCGA-VQ-A94U	819	0	0.6804
TCGA-VQ-AA64	560	1	0.8091
TCGA-VQ-AA68	1328	0	0.8519
TCGA-VQ-AA69	864	0	0.8777
TCGA-VQ-AA6A	1184	0	0.6611
TCGA-VQ-AA6D	521	0	0.8098
TCGA-VQ-AA6F	1646	0	0.7781
TCGA-VQ-AA6G	792	1	0.8584
TCGA-VQ-AA6J	838	0	0.8002
TCGA-VQ-AA6K	378	1	0.842
TCGA-ZA-A8F6	525	0	0.8368
TCGA-ZQ-A9CR	24	1	0.7941
