# Supplementary material for: Low FNDC5/Irisin expression is associated with aggressive phenotypes in gastric cancer
Source: Front Pharmacol. 2022 Oct 28;13:981201. doi: 10.3389/fphar.2022.981201 (PMC9649517; doi:10.3389/fphar.2022.981201)
Supplement: Supplementary file 14 [file Table13.XLSX]

## Sheet: 新建 XLS Worksheet
DATA	RBPMS2	CASQ2	RISKSCORE	1:DEATH	1:DURATION OVERALL SURVIVAL
GSM2235556	480.955	51.4159	823.887	1	70
GSM2235557	517.503	152.133	844.494	1	23
GSM2235558	3362.85	654.356	5632.72	1	24
GSM2235559	521.691	109.235	870.473	1	59
GSM2235560	5756.91	936.875	9722.26	1	12
GSM2235561	661.68	166.56	1091.9	0	85
GSM2235562	524.171	89.935	883.211	1	18
GSM2235563	1055.69	117.277	1806.51	1	14
GSM2235564	867.698	41.6839	1508.55	0	84
GSM2235565	8780.69	1967.41	14595.2	1	65
GSM2235566	1024.79	77.5987	1769.36	1	11
GSM2235567	4208.28	243.433	7298.44	1	43
GSM2235568	333.481	108.702	539.568	0	82
GSM2235569	195.073	51.8119	320.735	0	82
GSM2235570	652.351	102.627	1103.22	0	81
GSM2235571	308.586	45.3453	523.254	0	80
GSM2235572	4567.11	885.281	7651.31	0	86
GSM2235573	1623.78	554.787	2616.2	0	82
GSM2235574	1617.69	134.547	2787.8	1	11
GSM2235575	211.316	48.7242	350.651	0	86
GSM2235576	233.818	72.1803	380.065	1	4
GSM2235577	2708.27	174.504	4689.23	1	19
GSM2235578	491.119	98.8461	821.193	1	21
GSM2235579	1075.62	161.446	1822.4	1	17
GSM2235580	1324.85	213.143	2238.48	1	25
GSM2235582	1168.33	286.721	1931.16	1	13
GSM2235584	711.858	111.301	1204.16	1	57
GSM2235585	249.759	96.7589	397.448	1	23
GSM2235586	1617.09	451.062	2649.42	0	77
GSM2235587	559.978	134.724	926.778	1	64
GSM2235588	6544.15	606.493	11250.7	1	51
GSM2235589	303.298	53.7006	510.325	0	77
GSM2235593	274.048	49.4666	460.7	0	77
GSM2235595	1342.52	190.943	2279.2	1	15
GSM2235596	351.239	75.9166	585.035	0	75
GSM2235597	193.473	57.3401	315.52	0	84
GSM2235598	1060.44	171.171	1791.48	1	21
GSM2235599	603.582	75.0992	1029.36	0	80
GSM2235600	459.622	85.0876	771.746	0	74
GSM2235601	791.958	216.052	1299.64	0	74
GSM2235602	1935.3	450.951	3209.32	0	82
GSM2235603	450.686	66.7038	764	0	80
GSM2235604	360.985	66.3287	606.341	0	74
GSM2235605	608.981	189.325	989.305	1	67
GSM2235606	1056.87	143.775	1797.08	0	73
GSM2235607	1314.82	136.088	2254.25	1	6
GSM2235608	207.299	42.2845	346.377	0	80
GSM2235609	1071.1	118.551	1833.07	1	8
GSM2235610	2927.5	202.228	5062.91	1	23
GSM2235611	625.966	103.259	1056.53	1	8
GSM2235612	5299.89	512.594	9102.25	1	29
GSM2235613	256.264	52.2352	428.209	0	83
GSM2235614	329.722	59.2894	554.391	0	77
GSM2235615	949.589	161.292	1600.73	0	77
GSM2235616	539.398	72.0356	917.766	1	1
GSM2235617	258.997	64.9897	427.484	0	71
GSM2235618	412.078	67.9813	695.518	0	71
GSM2235619	821.94	151.103	1380.57	0	70
GSM2235620	652.128	71.7495	1116.23	0	71
GSM2235621	242.964	103.246	382.678	1	33
GSM2235622	820.792	344.045	1294.84	1	23
GSM2235623	241.99	53.7886	402.423	1	21
GSM2235624	292.974	71.6864	484.359	0	77
GSM2235625	4927.09	291.459	8542.29	0	70
GSM2235626	2052.15	383.763	3444.06	0	77
GSM2235627	1586.89	63.5417	2764.41	0	70
GSM2235628	659.269	84.1989	1123.39	0	74
GSM2235629	1163.07	218.197	1951.65	1	36
GSM2235630	619.01	136.395	1029.91	0	70
GSM2235631	1484.95	343.313	2463.68	0	69
GSM2235632	493.58	84.2095	831.872	0	76
GSM2235633	3507.57	185.83	6090.61	1	17
GSM2235634	353.268	121.17	568.972	0	74
GSM2235635	544.266	47.8797	936.811	0	72
GSM2235636	2619.05	196.664	4522.64	0	69
GSM2235637	352.803	58.312	595.425	0	68
GSM2235695	111.142	56.8561	170.878	0	121
GSM2235696	327.841	78.4237	542.782	0	108
GSM2235697	361.983	62.1542	609.909	1	39
GSM2235698	550.892	62.0751	942.31	1	23
GSM2235699	656.223	103.964	1109.46	1	23
GSM2235700	1640.63	94.7041	2845.45	0	117
GSM2235701	381.398	68.932	641.127	0	108
GSM2235702	1053.36	61.5393	1826.59	1	18
GSM2235703	3921.72	197.924	6814.02	1	43
GSM2235704	2685.36	199.044	4638.28	0	109
GSM2235705	697.16	165.349	1154.85	0	114
GSM2235706	422.141	95.5192	701.276	1	2
GSM2235707	267.546	86.5723	433.163	0	116
GSM2235708	459.872	74.4242	776.812	0	109
GSM2235709	359.029	66.1045	602.998	0	108
GSM2235710	1698.13	199.182	2901.28	1	13
GSM2235711	535.487	99.7397	898.867	1	19
GSM2235712	373.002	61.4204	629.614	0	108
GSM2235713	4877.88	1171.85	8073.75	1	116
GSM2235714	261.912	57.8743	435.701	1	46
GSM2235715	240.661	75.8548	390.511	0	118
GSM2235716	1113.02	161.865	1888.03	1	104
GSM2235717	4039.49	185.033	7026.8	1	3
GSM2235718	633.486	126.555	1059.65	0	119
GSM2235719	386.686	82.6304	644.487	1	1
GSM2235720	413.747	79.152	693.608	0	119
GSM2235721	481.669	73.6961	815.477	0	119
GSM2235722	609.325	98.2052	1029.44	1	36
GSM2235723	207.172	74.1139	332.346	0	118
GSM2235724	909.588	114.28	1550.75	1	10
GSM2235725	542.745	67.5254	925.611	0	122
GSM2235726	1282.25	257.995	2144.06	1	1
GSM2235727	331.11	75.5552	549.777	0	118
GSM2235728	668.106	94.0724	1134.65	1	35
GSM2235729	2524.31	680.271	4146.15	1	5
GSM2235730	346.424	74.9188	576.996	1	49
GSM2235731	190.134	61.7334	307.74	0	118
GSM2235732	1010	87.3122	1739.11	0	118
GSM2235733	507.117	70.2841	861.731	0	144
GSM2235734	329.275	146.364	515.828	0	144
GSM2235735	363.13	60.7362	612.542	0	145
GSM2235736	845.792	61.8275	1461.26	1	9
GSM2235737	466.249	60.6765	793.995	1	45
GSM2235738	462.872	82.3696	778.642	0	153
GSM2235739	403.417	51.5864	687.392	1	14
GSM2235740	275.202	56.7503	459.57	1	4
GSM2235741	641.213	90.6604	1088.82	0	127
GSM2235742	276.858	53.9993	463.677	1	3
GSM2235743	417.702	74.9367	702.395	1	4
GSM2235744	369.274	70.9697	618.912	1	49
GSM2235745	4255.26	1509.39	6831.88	0	106
GSM2235746	2219.56	77.0103	3871.69	0	111
GSM2235747	849.097	249.603	1385.61	1	12
GSM2235748	2319.42	307.312	3947.46	1	2
GSM2235749	246.515	51.4228	411.41	1	39
GSM2235750	725.923	119.002	1225.56	1	7
GSM2235751	183.177	64.6046	294.254	0	101
GSM2235752	254.063	57.4609	422.07	0	149
GSM2235753	563.42	79.5271	956.781	1	31
GSM2235754	444.988	85.7893	745.695	0	138
GSM2235755	6985.01	1897.01	11466.4	1	87
GSM2235756	377.532	86.3609	626.764	0	140
GSM2235757	1948.17	83.2138	3391.51	1	40
GSM2235758	743.376	303.157	1176.37	1	13
GSM2235759	1503.51	316.464	2507.98	1	12
GSM2235760	968.165	321.761	1563.8	1	20
GSM2235761	4418.59	1848.85	6971.97	0	134
GSM2235762	297.42	63.9735	495.527	1	39
GSM2235763	330.757	65.185	553.655	1	109
GSM2235764	324.903	66.8788	542.621	1	9
GSM2235765	449.773	70.616	760.696	0	138
GSM2235766	347.157	53.2014	587.709	1	15
GSM2235767	12964	3646.65	21226.9	1	18
GSM2235768	446.766	86.0044	748.729	0	144
GSM2235769	391.481	61.9734	661.885	1	22
GSM2235770	1030.65	140.724	1752.27	1	7
GSM2235771	2727.13	161.563	4728.02	0	143
GSM2235772	2126.69	141.796	3680.18	1	60
GSM2235773	2052.12	162.553	3539.99	1	17
GSM2235774	1858.76	177.218	3193.42	1	12
GSM2235775	2092.47	282.392	3558.98	0	120
GSM2235776	2458.71	297.244	4196.9	1	20
GSM2235777	1614.09	198.344	2753.78	1	115
GSM2235778	293.131	71.0851	484.896	1	23
GSM2235779	203.403	63.1364	330.477	1	49
GSM2235780	167.555	102.017	250.537	1	0
GSM2235781	363.29	65.3795	610.809	0	115
GSM2235782	317.286	84.2136	521.699	1	4
GSM2235783	474.134	127.303	778.963	1	75
GSM2235784	192.054	55.281	313.917	1	103
GSM2235785	257.155	64.8684	424.296	0	114
GSM2235786	6244.9	1425.06	10369	0	108
GSM2235787	679.356	164.136	1124.05	1	25
GSM2235788	341.578	108.9	553.727	0	117
GSM2235789	1327.28	190.033	2252.78	1	37
GSM2235790	480.353	75.6462	812.315	0	119
GSM2235791	4677.53	887.96	7844.42	1	25
GSM2235792	985.7	71.8134	1703.09	1	92
GSM2235793	5251.38	443.17	9047.03	1	87
GSM2235794	644.586	78.24	1100.14	0	121
GSM2235795	302.389	64.9677	503.837	0	121
GSM2235796	2494.52	810.568	4037.21	1	44
GSM2235797	225.899	58.7367	371.965	0	115
GSM2235798	206.745	65.477	335.34	1	25
GSM2235799	185.916	78.8407	292.896	1	12
GSM2235800	1103.91	111.085	1894.03	0	114
GSM2235801	710.025	126.206	1194.47	0	113
GSM2235802	255.73	58.7716	424.435	0	106
GSM2235803	340.11	64.5912	570.367	0	107
GSM2235804	3786.97	99.6263	6619.59	0	114
GSM2235805	5423.23	113.976	9492.2	1	5
GSM2235806	212.71	95.209	332.936	1	101
GSM2235807	721.682	137.413	1210.11	1	33
GSM2235808	840.575	95.9492	1437.28	1	23
GSM2235809	1658.39	554.6	2677.17	0	146
GSM2235810	169.64	61.5459	271.764	1	7
GSM2235811	1103.91	427.506	1756.75	1	12
GSM2235812	403.682	72.7757	678.666	1	34
GSM2235813	305.685	77.841	504.052	1	26
GSM2235814	441.813	188.181	695.686	0	113
GSM2235815	235.476	82.907	378.328	0	113
GSM2235816	381.156	117.947	619.436	1	4
GSM2235817	243.415	81.3009	392.993	1	55
GSM2235818	420.849	113.232	691.317	1	10
GSM2235819	297.962	148.685	459.729	1	21
GSM2235820	1253.85	234.982	2104.07	1	24
GSM2235821	360.915	192.99	551.267	0	112
GSM2235822	330.548	60.7269	555.22	0	112
GSM2235823	2627.4	1194.68	4104.35	1	9
GSM2235824	3278.6	1883.17	4951.38	1	79
GSM2235825	1688.3	129.454	2914.24	1	23
GSM2235826	222.362	70.3259	360.714	1	11
GSM2235827	3492.95	339.338	5998.29	1	43
GSM2235828	200.354	52.6137	329.677	0	107
GSM2235829	139.402	55.6785	221.109	0	109
GSM2235830	250.893	52.8818	418.48	0	98
GSM2235831	304.124	58.4051	509.737	1	39
GSM2235837	166.55	66.8657	264.02	0	113
GSM2235838	2491.85	391.904	4214.15	1	4
GSM2235839	1310.28	68.4597	2275.6	1	101
GSM2235840	178.362	54.6273	290.11	1	92
GSM2235841	219.278	67.1977	356.646	1	16
GSM2235842	848.166	102.786	1447.67	1	14
GSM2235843	302.216	82.7722	495.809	1	13
GSM2235844	197.367	50.2848	325.432	0	102
GSM2235845	444.988	61.2029	756.361	1	31
GSM2235846	422.039	76.619	709.296	1	92
GSM2235847	800.486	520.192	1182.7	0	111
GSM2235848	4025.88	1580.39	6397.5	1	40
GSM2235849	308.162	104.061	497.035	1	1
GSM2235850	384.444	126.601	621.466	0	116
GSM2235851	153.888	61.6294	244.013	1	93
GSM2235852	261.258	179.871	381.623	1	48
GSM2235853	165.709	69.8177	261.258	0	111
GSM2235854	342.066	95.7237	560.303	0	111
GSM2235855	192.566	57.7558	313.744	0	110
GSM2235862	175.09	44.874	288.586	1	85
GSM2235863	1905.83	253.416	3243.18	0	133
GSM2235864	981.155	101.87	1682.05	1	12
GSM2235865	578.803	59.7443	992.427	1	33
GSM2235866	516.373	142.417	846.721	0	129
GSM2235867	1383.39	165.709	2362.04	0	125
GSM2235878	998.911	64.9602	1729.3	0	125
GSM2235879	603.801	106.847	1015.97	1	6
GSM2235880	458.237	128.408	750.514	1	17
GSM2235881	295.946	81.2946	485.42	0	125
GSM2235882	338.026	126.725	539.745	1	13
GSM2235883	846.049	211.688	1396.7	1	19
GSM2235884	345.637	92.8656	567.825	0	126
GSM2235885	276.648	70.2374	456.264	0	124
GSM2235886	355.569	87.9262	587.444	1	51
GSM2235887	666.078	63.3759	1144.4	1	79
GSM2235888	466.249	94.5039	779.319	1	68
GSM2235889	789.974	58.2346	1364.62	1	93
GSM2235899	594.887	92.7776	1006.39	1	34
GSM2235900	236.574	77.4156	382.643	0	127
GSM2235901	1246.52	79.771	2158.52	1	58
GSM2235902	9425.82	835.452	16221.4	1	34
GSM2235903	536.767	100.718	900.694	0	131
GSM2235904	1365.6	131.978	2345.38	1	21
GSM2235905	2547.04	282.888	4358.55	1	2
GSM2235906	249.704	67.8027	409.914	1	120
GSM2235907	202.585	69.4391	326.302	0	123
GSM2235908	436.088	99.6907	724.005	0	123
GSM2235909	474.876	100.343	791.965	1	18
GSM2235910	355.063	79.651	590.142	0	139
GSM2235921	263.337	87.8176	425.216	0	139
GSM2235922	232.15	76.6888	375.174	0	138
GSM2235923	1262.88	67.8426	2192.48	1	14
GSM2235924	942.343	185.978	1577.28	0	135
GSM2235925	255.434	84.5995	412.709	0	134
GSM2235926	638.996	217.45	1029.91	0	140
GSM2235927	549.222	133.692	908.301	1	0
GSM2235928	253.369	68.9408	415.869	0	132
GSM2235929	4305.42	141.31	7513.67	1	60
GSM2235930	2306.2	119.59	4005.65	1	74
GSM2235931	356.547	72.4873	595.861	0	132
GSM2235932	179.871	98.1895	273.867	0	59
GSM2235933	1420.48	320.324	2360.22	0	41
GSM2235934	296.257	85.7893	484.016	0	47
GSM2235935	1110.6	156.676	1886.03	1	19
GSM2235936	277.741	89.543	449.81	0	42
GSM2235937	229.588	58.1557	378.706	0	37
GSM2235938	246.81	61.8907	407.388	0	92
GSM2235939	2000.64	179.519	3442.05	0	45
GSM2235940	588.819	161.69	965.821	1	33
GSM2235941	177.74	61.5367	286.019	0	41
GSM2235942	244.249	75.4013	397.021	0	42
GSM2235943	393.926	61.9092	666.216	0	127
GSM2235944	4682.52	125.06	8184.19	0	126
GSM2235945	1124.71	87.429	1940.89	1	37
GSM2235946	1010.88	72.5376	1747.07	0	131
GSM2235947	191.785	80.0146	302.713	0	129
GSM2235948	4915.96	981.746	8223.23	0	132
GSM2235949	277.797	78.7007	454.613	0	132
GSM2235950	9370.27	512.655	16263.7	0	128
GSM2235951	8612.75	212.97	15060.9	1	5
GSM2235952	315.765	92.9637	515.226	1	1
GSM2235953	2140.22	92.499	3725.39	1	10
GSM2235954	340.601	84.5916	562.556	0	149
GSM2235955	448.179	83.6746	752.225	0	149
GSM2235956	202.841	64.3319	328.969	1	135
GSM2235957	404.474	64.6383	683.59	0	148
GSM2235958	5756.22	469.587	9923.79	0	152
GSM2235959	255.533	57.6053	424.593	0	144
GSM2235960	206.889	64.1381	336.175	0	142
GSM2235961	1549.01	102.957	2680.67	0	141
GSM2235962	669.502	62.2273	1150.93	1	27
GSM2235963	394.537	52.7259	671.275	1	27
GSM2235964	405.979	165.142	642.636	1	22
GSM2235965	1594.83	79.651	2771.39	1	63
GSM2235966	2683.73	144.828	4658.93	0	33
GSM2235967	818.81	76.5201	1407.42	1	10
GSM2235968	5352.1	83.1914	9380.4	0	59
GSM2235969	302.096	55.4618	507.446	0	64
GSM2235970	603.66	96.1635	1020.36	1	18
GSM2235971	807.463	137.783	1360.88	0	63
GSM2235972	287.856	43.4718	487.594	0	57
GSM2235973	311.282	69.0786	517.702	0	62
GSM2235974	1093.02	56.1546	1898.69	1	12
GSM2235975	307.178	58.257	515.176	0	61
GSM2235976	290.017	53.7911	486.92	0	55
GSM2235977	3975.46	228.525	6895.28	1	7
GSM2235978	390.467	83.2209	650.883	0	34
GSM2235979	864.641	119.958	1469.21	0	42
GSM2235980	603.801	102.053	1018.05	1	6
GSM2235981	300.421	53.0839	505.532	0	36
GSM2235982	944.868	75.8044	1629.52	0	37
GSM2235983	1408.52	315.702	2341.19	0	38
GSM2235984	916.55	100.921	1568.8	1	8
GSM2235985	2275.57	69.7368	3973.39	0	35
GSM2235986	523.858	97.4633	879.394	0	35
GSM2235987	823.989	92.1247	1409.76	0	35
GSM2235988	1024.59	140.043	1741.92	0	70
GSM2235991	997.459	139.518	1694.4	1	32
GSM2235992	450.88	80.9028	758.18	0	128
GSM2235993	667.426	111.166	1126.04	0	126
GSM2235994	14569.5	1129.89	25143.5	0	123
GSM2235995	275.253	67.9433	454.805	1	10
GSM2235996	255.482	71.0866	418.655	1	6
GSM2235997	250.708	70.5133	410.504	0	128
GSM2235998	241.647	84.1361	388.652	0	122
GSM2235999	264.414	92.9695	424.876	1	95
GSM2236000	404.737	86.635	674.509	0	122
GSM2236001	292.848	109.256	467.837	0	124
GSM2236002	330.07	108.341	533.724	0	129
GSM2236003	7307.11	816.106	12502.1	0	126
GSM2236004	228.142	88.2907	363.089	1	46
GSM2236005	459.554	62.3609	781.485	1	9
GSM2236006	1355.32	168.808	2311.32	1	24
GSM2236007	823.105	85.2447	1411.19	1	21
GSM2236008	5239.61	120.193	9166.44	1	30
GSM2236009	2510.11	137.576	4356.61	1	27
GSM2236010	510.986	97.7275	856.631	1	38
GSM2236011	2039.65	525.325	3360.66	1	26
GSM2236012	304.831	70.0657	505.923	1	3
GSM2236013	492.478	72.5924	834.973	1	53
GSM2236014	190.855	64.7011	307.72	1	105
GSM2236015	8708.64	1009.69	14884	0	110
GSM2236016	718.234	75.2028	1231.04	1	20
GSM2236017	3802.83	83.6588	6654.42	1	17
GSM2236018	468.951	91.9583	785.177	0	116
GSM2236019	277.525	86.8691	450.591	1	92
GSM2236020	499.539	57.2958	854.032	0	109
GSM2236021	5552.64	1736	9016.18	1	51
GSM2236022	1320.27	72.3195	2291.51	0	104
GSM2236023	233.325	53.6523	387.235	0	108
GSM2236024	509.563	99.0249	853.566	0	103
GSM2236025	2090.43	508.385	3457.34	1	39
GSM2236026	7155.79	97.4633	12547.6	1	64
GSM2236027	3298.26	1030.65	5355.84	0	124
GSM2236028	156.819	60.171	249.803	1	95
GSM2236029	248.753	54.7141	413.919	0	138
GSM2236030	387.27	74.1449	649.197	0	138
GSM2236031	882.104	137.557	1492.3	0	134
GSM2236032	291.258	92.79	472.184	0	134
GSM2236033	2760.32	257.644	4744.74	0	120
GSM2236034	246.148	116.42	382.566	0	122
GSM2236036	394.276	79.7768	659.079	0	41
GSM2236037	2599.92	220.18	4478.78	0	41
GSM2236038	631.708	135.703	1052.55	0	40
GSM2236039	261.359	73.7199	427.853	0	42
GSM2236040	151.441	58.9405	240.875	0	37
GSM2236041	757.698	144.808	1270.27	0	41
GSM2236042	377.611	91.0405	624.873	0	37
GSM2236043	583.242	93.6175	985.541	0	40
GSM2236044	1015.87	89.3856	1748.54	0	141
GSM2236045	110.068	62.4411	166.565	0	161
GSM2236046	228.228	58.4156	376.201	1	35
GSM2236047	788.925	120.525	1335.75	1	49
GSM2236048	115.39	54.7926	179.247	0	102
GSM2236049	981.459	180.462	1648.49	1	33
GSM2236050	384.027	63.9671	647.906	0	101
GSM2236051	3967.98	543.258	6745.58	1	38
GSM2236052	507.231	63.001	865.091	0	116
GSM2236053	7809.23	992.374	13309	1	22
GSM2236054	3255.31	285.138	5603.7	1	79
GSM2236055	2448.9	54.9095	4284.78	0	133
GSM2236056	990.873	82.8511	1707.4	0	128
GSM2236057	796.329	118.267	1349.75	1	37
GSM2236058	2008.41	316.023	3396.51	0	136
GSM2236059	793.689	117.709	1345.35	0	137
GSM2236060	1356.28	97.0594	2344.13	1	37
GSM2236061	429.584	97.0661	713.7	0	129
GSM2236062	429.976	78.4519	722.466	0	129
GSM2236063	514.076	93.3145	863.982	0	131
GSM2236064	244.989	56.1469	406.676	1	77
GSM2236065	3812.68	1262.01	6160.52	0	119
GSM2236066	1925.91	212.408	3296.31	0	127
GSM2236067	959.351	190.301	1605.32	1	17
GSM2236068	10495.2	2393.11	17427.1	1	42
GSM2236069	232.847	57.7486	384.618	0	115
GSM2236070	122.367	54.1653	191.793	0	124
GSM2236071	217.688	68.2809	353.377	0	114
GSM2236072	437.795	85.5392	733.147	1	33
GSM2236073	5850.83	153.312	10227.5	1	22
GSM2236074	215.98	61.1892	353.449	0	143
GSM2236075	5698.3	558.697	9783.21	1	39
GSM2236076	624.267	97.5759	1056	0	35
GSM2236077	328.103	67.615	547.931	0	38
GSM2236078	426.082	91.8803	709.788	0	142
GSM2236079	290.243	62.0298	483.743	0	141
GSM2236080	1226.99	63.799	2131.09	1	14
GSM2236082	2286.4	68.4977	3992.98	0	131
GSM2236083	5627.8	75.2752	9868.9	1	7
GSM2236084	324.974	87.7817	533.676	0	128
GSM2236085	834.05	112.027	1418.83	0	152
GSM2236086	458.748	143.279	744.961	0	149
GSM2236087	569.014	69.0377	971.173	0	155
GSM2236088	775.021	120.206	1311.42	1	34
GSM2236089	1214.16	119.971	2084.15	0	144
GSM2236090	1974.49	134.038	3415.78	1	31
GSM2236091	2399.72	211.309	4130.4	1	123
GSM2236092	2107.69	132.905	3650.62	0	149
GSM2236093	1574.68	195.409	2685.72	0	151
GSM2236094	1854.71	163.397	3192.3	1	37
GSM2236095	3764.93	320.843	6484.84	0	150
