# Supplementary material for: Low FNDC5/Irisin expression is associated with aggressive phenotypes in gastric cancer
Source: Front Pharmacol. 2022 Oct 28;13:981201. doi: 10.3389/fphar.2022.981201 (PMC9649517; doi:10.3389/fphar.2022.981201)
Supplement: Supplementary file 15 [file Table7.XLSX]

## Sheet: 62254-xiangguan
	FNDC5
FNDC5	1
AR	0.488633
C2	-0.295413
C5	0.100392
C7	0.590468
KL	0.386629
XG	-0.00155371
BC010186	-0.0993302
POLR2L	-0.224205
GPRASP1	0.630122
FREM1	0.373274
ABR	-0.186326
AK5	0.0905319
BAX	-0.302257
BBX	0.191883
BOC	0.546287
BTC	0.165113
C8A	-0.106063
CDA	-0.196801
CFB	-0.361806
CKB	0.47497
CLU	0.398746
CPD	-0.198529
CPE	0.470586
CSK	-0.259011
OR2I1P /// OR2I1P	-0.252812
DCN	0.33953
DCX	0.47684
DDN	-0.140529
DES	0.638904
DMD	0.516369
DPT	0.47929
DYM	0.206494
EBP	-0.338409
ELN	0.475339
ESD	0.144677
FAU	0.0237917
FRY	0.284548
FTO	0.364542
GEM	0.434617
GHR	0.545952
GPI	-0.280427
GRP	0.571382
HAL	-0.215078
HFE	-0.325455
HK2	-0.427815
HLF	0.518846
HN1	-0.38988
ID4	0.336917
IDE	-0.446839
ILK	0.401542
INA	0.283561
Igk	-0.19561
KIN	0.152319
LPP	0.420774
LYN	-0.439962
MGP	0.506883
MLX	-0.348384
MME	-0.213912
MN1	0.555531
MPZ	0.350445
MTR	0.384619
NDN	0.411191
NOG	0.542192
NPY	0.413965
NRK	0.545796
OGN	0.523866
SMIM10	0.373569
SMIM11	0.504342
OMD	0.542011
PF4	-0.132352
PGR	0.627179
PIP	-0.131472
PLN	0.561372
PNP	-0.46248
PSD	0.326974
PTN	0.524412
REL	-0.158561
RGN	0.350296
RP2	-0.274203
SFN	-0.385509
SP4	0.213731
SP6	-0.294505
SPX	0.343131
TNC	0.385944
TNN	0.448417
TOX	0.223724
TPR	0.156086
TUB	0.526954
UST	0.227029
VCL	0.438643
VIP	0.648486
WLS	0.319674
CACNA1C	0.499534
XPA	0.219576
XPC	0.139133
ZAK	0.391771
FSTL5	0.201597
IGHD /// IGHG1 /// IGHM	-0.255434
CRYBG3	0.355404
FUCA2	-0.353431
FUT10	-0.300514
CRYZL1	0.198301
HIGD1B	0.303693
POPDC2	0.527639
BMPR1B	0.415813
BMPR1A	0.17756
INPP4B	-0.291304
INPP5A	0.361135
INPP5F	-0.183442
BC016361	-0.209404
RHBDF1	-0.151469
FXYD1	0.434012
FXYD6	0.610974
LOC100996668 /// ZEB1	0.450743
C5orf42	0.20615
C5orf45	0.301579
CTA-384D8.35	-0.291374
BC015159	0.21652
MAGI2-IT1	0.159629
MAGI2-AS3	0.51817
RP1-39G22.7	0.287008
KGFLP2	0.479564
ARHGEF26-AS1	0.450992
POU6F1	0.451777
AP001347.6 /// BC024173 /// BC048201	0.42248
ALDH8A1	0.100748
ALDH1A3	0.380388
ALDH1B1	0.288882
CTD-2528L19.6	0.246106
PDZRN3-AS1	0.5622
CAB39L	0.164035
GABRD	-0.0483259
EPB41L4A-AS1	0.137617
GALNS	-0.0183186
GAP43	0.500938
LOC100289097 /// LOC283788	0.370362
RP11-38P22.2	0.244001
CGNL1 /// LOC101930344 /// LOC101930349	0.467529
DFNB31	0.196068
DFNB59	0.390364
CACHD1	0.304428
CTNNAL1	0.320804
GDF10	0.422696
GFOD1	0.34419
LOC340340	-0.227859
GFRA1	0.546281
GFRA2	0.289443
LOC101927901	-0.151556
LOC101927943	0.527319
LOC101927988	0.164997
LOC101927703	0.00268709
LOC101927720	0.263997
LOC101928483	0.405422
MPHOSPH8	0.162816
LOC101928409	0.479572
LOC101928111	0.165888
LOC101928284	0.254408
LOC101928731	0.440881
LOC101928806	0.112097
LOC101928847	0.157922
CSNK1D	-0.385575
CSNK1E	-0.256978
MRGPRF	0.495561
ADCYAP1R1	0.501929
GINS2	-0.21874
LOC101927499	0.222636
LOC101927263	0.363172
DQ597730 /// LRRC37A2	0.375373
LOC101928955	0.298818
YPEL1	0.425478
GKAP1	0.335809
LOC101929341	-0.15362
LOC101929040	0.132932
LOC101929133	0.291033
LOC101929607	0.178747
LOC101929761	0.109431
LOC101929787	0.414528
LOC101929475	-0.0882739
LOC101929964	-0.135513
GLIDR	0.26305
GLRX2	-0.416743
CAMTA1	0.165647
CAMTA2	0.154547
SNAP25	0.430896
CSRNP3	0.291884
SNAP91	0.49251
TAGLN2	-0.345735
TAGLN3	0.401707
GNAO1	0.587462
C14orf80	-0.35379
C14orf28	0.383824
C14orf39	0.492692
GPLD1	0.437955
GPM6A	0.445054
GPM6B	0.558262
CAPZA1	-0.328806
GPR27	0.350137
GPR22	0.180424
GPR20	0.376931
GPR88	0.363836
TALDO1	-0.396203
CAPNS1	-0.23634
ITPR1-AS1	0.398961
RP11-119F7.5	0.453357
TSPAN7	0.335832
TSPAN2	0.453837
NIPSNAP3B	0.549367
MRPL17	-0.355363
YWHAZ	-0.402171
GREB1	0.350059
GREM2	0.533281
GRIA1	0.337271
GRIA2	0.444939
GRIP1	0.347526
SERTAD4	0.367312
TSPYL1	0.058606
TSPYL4	0.391519
CARTPT	0.592037
BC022047	0.319729
GSDMD	-0.345927
GSDMC	-0.228716
HCFC1R1	0.371122
LOC101926951 /// PCDH20	0.235747
GSTM3	0.349067
GSTM5	0.549408
GSTA4	0.37506
RP4-614O4.12	0.317063
LOC283713 /// OTUD7A	0.324867
ALG10 /// ALG10B	0.223167
LOC100506870 /// LOC283140	0.439781
CASP12	0.254167
CASP10	-0.276294
ZNF667-AS1	0.552238
PPP3CB	0.163359
PPP1R2	0.129579
PPP1CB	0.293813
PPP2CA	0.0652685
PPP1CA	-0.346618
PPP6R1	-0.346411
PPP4R1	-0.15432
PPP5D1	0.336666
BC023201	-0.15141
MIR7110 /// PDIA5	-0.0925535
ZDHHC12	-0.339169
ZDHHC15	0.423267
ZDHHC20	-0.385535
ZDHHC24	-0.291907
LMO7DN	0.193848
TP53BP1	0.288204
ELOVL4	0.452946
ELOVL7	-0.199571
ZBED5	0.235501
ZBTB4	0.438597
ZC3H6	0.264183
NFATC4	0.401114
RP11-391M1.4	0.261503
ZCRB1	0.274023
ZDBF2	0.392975
DYNLT3	0.186157
RIIAD1	0.165956
ADAMTS9-AS2	0.497986
LOC101927468 /// LOC101929257 /// LOC102724558	0.33892
ZFHX4	0.412651
ZFP14	0.363289
ZFP28	0.496748
RILPL1	0.419347
ZFP30	0.218197
ZFP37	0.27995
ZFPM2	0.552207
HAND2	0.355978
HAR1A	0.124029
RP4-758J24.5	0.242854
LOC101930657	0.226605
HCFC2	0.39036
HCG11	0.269797
HDAC4	0.456212
HDAC1	-0.353245
HDAC9	0.447037
DUSP22 /// LOC100653247	0.392572
RIMBP2	0.269464
NFKBIE	-0.307751
MIR100HG	0.53241
ZCCHC12	0.169524
ZCCHC10	-0.354909
ZCCHC18	0.462966
ZCCHC24	0.523056
LOC284112 /// MIR195 /// MIR497 /// MIR497HG	0.339648
ZMAT1	0.474943
ZBED3-AS1	0.151065
ZNF19	0.173193
ZNF10	0.350903
ZNF14	0.222015
ZNF25	0.429449
ZNF32	0.201548
ZNF34	0.312632
ZNF43	0.269362
ZNF84	0.40361
TBC1D2	-0.314992
TBC1D5	0.1268
TBC1D7	-0.296665
HIF3A	0.333068
IPW /// LOC101930404 /// PWARSN /// SNORD107 /// SNORD115-13 /// SNORD115-26 /// SNORD115-7 /// SNORD116-22 /// SNORD116-28 /// SNORD116-4 /// SNRPN	0.565347
A2M-AS1	0.474431
CTB-31O20.2	0.222289
GALNT11	0.284805
GALNT16	0.528287
MIR143HG	0.548041
RP11-180N14.1	0.483084
CTNNA3	0.578661
FLJ35700	0.152986
HMCN1	0.430315
HMGA1	-0.419879
HMP19	0.473691
ZRSR2	0.283804
TTLL11	0.159881
MAGEE1	0.443219
MAGEH1	0.448901
KRT8P12	-0.34518
HOOK1	-0.327257
HOXA3	0.369339
HOXA2	0.441183
HOXA7	0.345557
HOXA5	0.431441
HOXA4	0.47154
HOXB3	0.299608
HOXB8	0.222909
HOXB6	0.06524
HOXC5	0.178855
HOXC4	0.237383
RP11-1114A5.4	0.196315
FLJ38379	0.19439
SLC10A4	0.378947
SLC10A7	-0.20441
SLC14A1	0.256794
SLC12A7	-0.15558
SLC12A8	-0.257696
SLC12A9	-0.331022
FGFR1OP	-0.35731
FIGF /// PIR-FIGF	0.490664
CC2D2A	0.443492
SLC35B1	-0.409169
SLC35F2	-0.308472
SLC35F1	0.393132
SLC39A9	-0.264686
SLC39A1	-0.21486
MANEAL	-0.181181
SLC38A5	-0.0504314
SLC31A1	-0.369008
LOC202025	0.369648
FRRS1L	0.621246
SLC30A7	-0.267739
SLC30A1	-0.330358
SRP19 /// ZRSR1	0.177385
SLC23A2	-0.169336
HSPA5	-0.22368
HSPB6	0.626521
HSPB8	0.623954
HSPB7	0.603165
HSPB2	0.522497
HSPB1	0.286163
HSPB3	0.522068
SLC27A6	0.190196
SLC27A2	-0.384149
SLC26A4	0.197349
SLC25A3	0.110889
SLC25A4	0.482382
SLC24A3	0.325928
MAMDC2	0.577993
SLC2A11	0.260563
SLC2A12	0.197898
MAN1C1	0.392369
MAN2A2	0.135637
HTR2B	0.359745
HTR2A	0.362174
MAPK13	-0.437427
MAPK10	0.5777
SLC52A2	-0.325596
CTD-2366F13.2	0.149952
OLFML3	0.320492
OLFML1	0.393091
HUS1B	-0.165057
ABI1	-0.260149
ACPP	-0.253378
ACRC	0.0851709
ADAR	-0.265733
ADD1	0.199749
AFF1	-0.123501
AGO3	0.251744
RP4-621B10.8	0.124181
BC033241	0.0128938
AKT3	0.442197
ALG8	-0.313301
ALG6	-0.305306
ALG2	-0.213384
ALG3	-0.292259
SLC45A1	0.357744
AMN1	0.16341
AMPH	0.486549
ANK2	0.34367
ANO5	0.402837
AOC3	0.555869
APOD	0.497847
AREG	-0.162626
ARG1	-0.206504
ARF6	-0.330845
ARL2	0.165663
ASB5	0.640175
ASB2	0.567016
ASB1	0.309479
ASPH	-0.353327
ATF4	0.0745377
ATL1	0.322624
AVL9	-0.388199
B9D2	-0.323229
SLC4A11	-0.331449
BAG2	0.440872
BAI3	0.595309
BAK1	-0.424615
BBS2	0.165916
BBS9	0.369042
BCHE	0.531221
BDNF	-0.18456
SLC7A11	-0.418418
BEX4	0.37199
BEX2	0.296852
BEX1	0.384063
BMP3	0.167738
BNC2	0.440273
BPTF	0.192159
BVES	0.675489
CA11	0.156953
CALR	-0.21775
CAMP	-0.194522
CAPG	-0.33367
CAP2	0.551444
CARF	0.126882
CBR4	-0.348905
CBX7	0.550621
CBX6	0.478696
CBY1	0.25738
CCNK	-0.220249
CCNI	0.261161
CD55	-0.204311
CD82	-0.301961
CDO1	0.571293
CDV3	-0.35199
CERK	0.265244
CFL2	0.563681
CFL1	-0.352732
CHD2	-0.227285
CHUK	-0.434774
CILP	0.487592
CIPC	0.14578
CISH	-0.205767
CLGN	0.297761
CLK4	0.189708
CLN6	-0.39094
CLPB	-0.299299
CMC4	0.192207
SLC6A12	-0.145852
CNBP	0.317258
CNN1	0.603484
CNR1	0.465027
COG1	0.148578
CRBN	0.377178
CRY2	0.509248
CSTB	-0.24315
CTSA	-0.152134
CTSF	0.472308
CUTC	-0.0136458
CNTNAP1	0.515465
CYBA	-0.462523
CYS1	0.494493
DAW1	-0.101319
DDA1	-0.30272
DDR2	0.448827
DDX5	0.355049
DET1	0.333905
DEXI	0.228171
DGKG	0.26994
TXNDC12	-0.254286
TXNDC16	0.221907
DLG2	0.376922
DMP1	-0.177366
DMPK	0.495576
DNER	0.379605
DOK6	0.46326
DPP3	-0.458518
DPP6	0.591757
DPP8	0.17224
E2F8	-0.452475
DRD4	-0.185041
DRP2	0.231775
DSTN	0.334491
DTNA	0.526884
DTX1	0.469135
JAZF1-AS1	0.169408
HYOU1	-0.239135
EAF1	-0.339933
ECM2	0.438816
EDAR	-0.0690429
EEF2	0.0829948
EHD4	-0.253337
EIF1	0.161056
ELP2	0.233195
EML1	0.489502
EML5	0.147855
ENAH	0.545537
EPC1	0.082781
EPC2	0.195735
EPT1	-0.481591
EREG	-0.285399
ETS2	-0.298821
EXD1	-0.166161
EXT1	0.128669
FADD	-0.239125
FAF1	0.250338
FAT1	-0.231134
FAT3	0.435733
FAT4	0.368665
FAXC	0.529192
FEZ1	0.408465
FGF1	0.151795
FGF9	0.140729
FHL1	0.619756
FIGN	0.331165
FIS1	0.0848982
FLNA	0.47165
FLNB	-0.240656
FLNC	0.609211
FRZB	0.525391
FZD3	0.124029
FZD4	0.417589
FZD7	0.287896
AX747064	0.0304873
LOC100294341 /// LOC101929774	0.280718
GAB1	0.389876
GAMT	0.193715
GARS	-0.387841
GAS6	0.239413
GATS	0.356494
GCLM	-0.293964
SORBS1	0.462467
GGA3	-0.164516
SORCS1	0.508967
SORCS3	0.194185
SORCS2	0.367823
GJA3	-0.13138
GJC1	0.474973
GJB3	-0.390508
GLI1	0.264365
GLI2	0.392753
GLRB	0.535709
GMFB	-0.39526
GMIP	-0.246345
GMPR	0.204177
GNAZ	0.444175
GNAL	0.398579
GNB2	-0.202791
GPC3	0.347971
GPC4	0.153982
AX746627	0.0690349
GRK4	0.282347
GUSB	-0.1761
GYG1	0.281058
GYPC	0.396315
HAS3	-0.213483
HDGF	-0.348389
HELB	-0.230986
HEYL	0.501973
HFM1	0.277998
CACNA2D1	0.394574
UBXN7-AS1	0.165012
BC039319	0.290323
ID2B	0.104549
IER2	-0.185329
IER3	-0.266118
IGF1	0.328976
IGIP	0.350029
IL22	-0.168826
IL26	-0.260979
IL37	-0.0763555
C8orf46	0.383009
C8orf88	0.619725
ING4	0.218225
INF2	-0.281508
INMT	0.558848
IRS2	0.108603
ISCU	0.392836
ISM1	0.415222
ISLR	0.322578
ISL1	0.355534
KATNAL1	0.327942
IL13RA2	-0.316258
CUEDC1	0.224719
JAM2	0.477569
JAM3	0.367339
JPH2	0.406877
KERA	0.356582
KIF7	0.414809
KLF8	0.353769
KLF9	0.345111
HHIP-AS1	0.475583
TUBA4A	-0.281224
KRT8	-0.470716
TUBB2B	0.177124
TUBB4B	-0.331183
LARS	0.0264917
LDB3	0.619668
GTF2A1L	0.228491
LGI1	0.615467
LGI4	0.315286
LGI2	0.347143
LHFP	0.448211
LIFR	0.336927
LIX1	0.274958
LLPH	0.214956
LMO1	0.438936
LMO3	0.375637
LNP1	0.367737
LSM8	0.118349
LTN1	0.134364
LY6H	0.377599
MAP2	0.37716
MAP7	-0.435799
MAP6	0.49174
MAP4	0.252291
MAP9	0.277616
MANF	-0.284969
MAPT	0.363977
MBD1	0.149726
MBIP	0.240579
MCF2	0.133171
MDFI	-0.198295
MED8	-0.232523
MEG3	0.427765
MEFV	-0.17115
MEG9	-0.0892174
MFNG	-0.104694
MID1	0.133703
MID2	0.42608
MKL2	0.102211
MLF1	0.288996
MMP1	-0.337708
MMP3	-0.449341
MOB2	0.299135
MON2	0.261857
MPDZ	0.499199
MPP7	0.195551
MREG	-0.365666
MSL3	-0.137198
MSTN	0.254823
MTF1	-0.157352
MUC7	0.0788517
MUM1	0.106027
MXD1	-0.425052
MXI1	0.321919
MYLK	0.599942
MYL6	0.299604
MYL9	0.596674
MYOC	0.626534
MYOT	0.59909
NSMCE4A	0.12748
FRG1 /// FRG1B /// LOC100134091 /// LOC100289097 /// LOC101930278 /// LOC101930531 /// LOC102724923	0.180216
NAAA	-0.17447
NADK	-0.333053
NAV3	0.234702
NBEA	0.561323
NCS1	0.404188
NEFL	0.390468
NEFM	0.412494
NEXN	0.45913
NFIX	0.3086
NFIA	0.460006
NFIB	0.216552
NGFR	0.497439
NME3	0.129549
NME5	0.294053
NMT2	0.247057
NOL6	-0.25916
NOS3	-0.205204
NPPC	0.177014
NPR2	0.473732
NPR3	0.415415
NRAS	-0.395771
IQCJ-SCHIP1 /// SCHIP1	0.486118
NRG2	0.13338
NRG3	0.174514
CCDC89	0.247393
CCDC92	0.296123
CCDC80	0.435598
CCDC81	0.118262
CCDC83	-0.128661
NRTN	0.353753
CCDC23	0.318412
CCDC50	0.355288
NTN1	0.520621
UG0898H09	0.384759
OAZ3	-0.276567
OPN3	-0.0739359
OSR1	0.422859
PAK3	0.416624
PALM	0.452132
PBX3	0.475241
PBX1	0.439334
MTFR1L	0.395447
PCM1	0.217881
PCP4	0.364356
PDXK	-0.336483
PEG3	0.556053
PENK	0.532004
PFKM	0.0931633
PFKP	-0.373373
PFN2	0.370542
PGM5	0.448858
PHC1	0.3946
PHF2	0.223638
PHF1	0.373566
PHEX	0.160586
PI16	0.347735
PIGP	0.129635
PIFO	0.274671
PIM3	-0.175171
PIN4	0.169135
PIRT	0.391406
PKD2	0.486328
PKIA	0.399089
PKIG	0.465037
PKP3	-0.434857
PLD5	0.488212
PLD1	-0.14704
PLP1	0.602372
PMM1	0.237614
PMP2	0.49829
PNCK	0.260657
PODN	0.51062
POMP	-0.367017
POMC	0.0919974
PPA1	-0.366305
PPIF	-0.506378
PPIB	-0.355545
PPIA	-0.309657
DBET /// DUX3 /// DUX4 /// DUX4L1 /// DUX4L2 /// DUX4L24 /// DUX4L3 /// DUX4L4 /// DUX4L5 /// DUX4L6 /// DUX4L7 /// DUX4L8 /// LOC100133400 /// LOC100287823 /// LOC100288289 /// LOC100291626 /// LOC652301	-0.20535
PRPH	0.455737
PRTG	0.263567
PSG1	-0.16453
BPI /// LOC149684	0.293525
PURA	0.200956
PURG	0.438905
PYGM	0.496059
IFT46	0.235911
IFT80	0.127112
MIR3917 /// STMN1	-0.377759
MTERF2	0.321869
IGFN1	0.193827
RALA	-0.408317
RBM4	0.231736
RBP1	0.212334
RELN	0.395502
RELT	-0.357445
REM2	-0.130792
RERG	0.563683
RER1	-0.229473
REV1	0.198603
RFT1	-0.394612
RGMB	0.285798
RGMA	0.628209
RGS4	0.443931
RGS9	0.271236
RHOC	-0.260576
RND1	-0.243171
RNF4	-0.22397
ROM1	0.0562561
ROR1	0.4615
ROR2	0.500963
RPL9	0.11537
RPN1	-0.290091
RPRM	0.559658
RPS9	0.0383408
RRAD	0.259148
RTCA	-0.292757
RTN1	0.387537
RTTN	-0.219679
RYR2	0.554956
RYR3	0.617322
SCG2	0.376558
SCO2	-0.320926
SDPR	0.482654
SDSL	-0.325302
SELM	0.387163
SGCE	0.408327
SGCD	0.442312
SGCA	0.538192
AF070581	0.446093
SHC4	0.370006
SHC2	0.293162
SHPK	-0.276145
SIK3	0.193494
SIX2	0.431379
SIX3	-0.117789
TNFRSF21	-0.279521
SMG9	-0.292422
SMPX	0.621628
SMTN	0.607923
SOD3	0.381879
SOX8	0.128064
SPOP	0.368899
SRA1	-0.272543
SRPX	0.491265
SSR1	-0.287301
ST13	0.356563
SSPN	0.40885
SSR2	-0.138386
SSR3	-0.225188
ST7L	0.131831
STAC	0.357689
STX4	-0.245135
SV2C	0.428722
TCEAL7	0.504559
TCEAL4	0.421085
TCEAL3	0.486164
TCEAL2	0.696109
TCEAL1	0.408918
SVIL	0.513558
SYNM	0.659482
SYNC	0.530434
SYT1	0.232769
TAC3	0.518833
TAC1	0.566803
LEPR /// LEPROT	0.242524
TDP1	-0.380732
TDRP	0.364215
TET1	0.267712
TGFA	-0.2514
THRB	0.320665
TLE2	0.254407
TLN1	0.244554
TMC6	-0.317259
TMX4	0.144487
TNKS	-0.124271
TNS4	-0.29492
TNS1	0.607911
TOM1	-0.198778
TOP1	-0.330716
TPM3	-0.34132
TPM1	0.468551
TRIL	0.408157
TSC1	0.311977
TSLP	0.397878
TCF7L1	0.497143
TWF2	-0.271862
PCDHGB7	-0.205677
IKBKE	-0.533608
ULK2	0.380059
PCDHB15	0.34542
UPP1	-0.334177
USE1	0.130043
IL17D	0.364901
IL17B	0.186379
IL17A	-0.188627
IL23R	-0.203799
VAPA	0.386869
VASP	-0.274493
IKZF4	0.25744
VIMP	-0.218485
VNN3	-0.181766
VRK3	-0.159528
VWC2	0.176783
WNK3	0.40282
WTIP	0.392735
SPATA4	0.267407
SPATS1	-0.149609
PRIMA1	0.640966
XKR4	0.538231
RTEL1-TNFRSF6B /// TNFRSF6B	-0.334546
YARS	-0.30644
YBEY	0.149466
YKT6	-0.299306
ZFP2	0.38802
LOC643072	0.195453
ZHX1	0.195546
ZXDA	0.238088
CCNT2-AS1	0.21777
SEC14L2	-0.134974
FAM43B	0.269887
FAM46B	0.451492
FAM13B	0.39872
FAM13C	0.414756
PRKAB2	0.391577
PRKAA1	-0.284305
PRKAA2	0.47442
SLCO4A1	-0.275251
AKAP12	0.446698
PSG11 /// PSG3	-0.136662
IRAK1	-0.286182
RASSF8-AS1	0.442991
TRABD2B	0.303122
CCRN4L	-0.350888
TPM3P4 /// TPM3P4	-0.360901
LOC646268	-0.166327
SPINT2	-0.397294
LOC646588	0.633878
FAM8A1	0.271757
FAM83H	-0.343923
FAM83D	0.362303
FAM57A	-0.307958
SPHKAP	0.208372
ITGB4	-0.300578
ITGA2	-0.431578
ITGA1	0.352964
ITGA7	0.576488
ITGA9	0.344375
ITFG1	0.274681
ITIH5	0.48047
ITIH3	0.383548
ITPR3	-0.402177
ITSN1	0.203513
LOC648987	-0.222864
MBOAT7	-0.31009
NR2F1-AS1	0.550905
DES /// SUPT20H	0.637491
RP11-420K14.2	0.15194
BC045779	-0.118155
SEC61A1	-0.388176
CD99L2	0.28586
SPOCK3	0.321296
PRSS23	0.341466
PRSS35	0.284656
LONRF2	0.549451
PRUNE2	0.431858
PPAPDC3	0.52194
ACTA2 /// ACTA2	0.537639
SERTAD4-AS1	0.605851
FAXDC2	0.479363
EGFEM1P	0.0827669
TRAM1L1	0.410359
ENTPD7	-0.341613
C1orf21	0.519242
C1orf52	0.0860737
C1orf95	0.459821
LOC101929953 /// LRRC37A5P	-0.133505
JADE1	0.187467
BC043400 /// RP11-875O11.1	0.303003
SIRPAP1 /// SIRPAP1	-0.231634
TRAPPC2	0.172658
GBA /// GBAP1	-0.216535
LOC102724788 /// PRODH	-0.139586
RP11-134G8.8	0.311485
FAM228A	0.222246
FAM228B	0.519898
FAM229B	0.437658
FAM204A	0.0862601
FAM207A	-0.304693
FAM218A	0.434923
FAM219B	0.161248
FAM19A5	0.330708
FAM19A4	0.637712
LOC100505715	0.392186
LOC100505710	0.197778
FAM196A	0.303574
FAM198A	0.379522
FAM199X	-0.363751
LOC100505501	0.223568
FAM172A	0.393957
FAM110B	0.399376
FAM117A	0.38099
RP11-480D4.6	0.169527
FAM127B	0.151633
FAM126B	-0.200401
FAM129A	0.447582
FAM129B	-0.224801
FAM120A	-0.299702
FAM104B	0.278472
FAM107A	0.519167
FAM168A	0.325435
FAM149A	0.254272
LOC100506990	0.274431
LOC100506844	0.447676
LOC100506834	0.581689
LOC100506725	0.563595
KHDRBS3	0.230001
RP13-487P22.1 /// UBE3A	-0.236586
KIAA0825	0.0794025
KIAA0753	0.172266
LOC100506022	0.270167
LOC100506014	0.338152
KIAA0408	0.400831
KIAA0430	0.272882
KIAA0368	0.119707
LOC100506325	0.154551
LOC100506388	0.524721
LOC100506299	0.295406
C2CD4A	-0.344421
LOC100507073	0.552508
LOC100507006	-0.162665
LOC100507431	0.308788
LOC100507311	0.528297
LOC100507165	0.587018
LOC100507557	0.464103
TMEM200B	0.422828
PSENEN	-0.372683
TMEM170B	0.408738
TMEM178A	0.508346
TMEM150A	0.188941
TMEM132C	0.349974
TMEM132B	0.242121
KIAA2022	0.542571
KIAA1407	0.202875
KIAA1755	0.391213
KIAA1644	0.499212
KIAA1377	0.364263
KIAA1191	0.10063
LOC375196	0.360164
ADAMTS8	0.505226
MUM1L1	0.149516
CDKN1C	0.38945
PABPC5	0.500358
JMJD4	-0.334493
ZRANB2	0.192021
DIXDC1	0.287407
DQ570096	0.319706
JOSD1	-0.126356
RAD51L3-RFFL /// RFFL	-0.223134
PI4KA /// PI4KAP1 /// PI4KAP2	0.148641
TVP23A	0.111528
TVP23B	-0.213617
NFATC2IP	-0.217784
HMBOX1	0.324803
LOC101927965 /// LRAT	0.0994
CPZ /// GPR78	0.32161
KLHDC8B	0.392067
RP11-140I16.3	0.216697
PAIP2B	0.389306
C10orf32	0.246749
C10orf25	0.0901521
THUMPD1	0.105768
CXorf40A /// CXorf40B	-0.135032
MRGPRX1	-0.207607
NR2F2-AS1	0.463078
HMGXB3	-0.206391
NR2F1 /// NR2F2	0.46493
WBP2NL	0.026985
RP11-439E19.10	0.159397
C16orf52 /// LOC101930115 /// VWA3A	0.382314
ATAD3A /// ATAD3B	-0.284029
CELF2-AS1	-0.207718
FBXO17	0.44362
FBXO30	0.402343
FBXO31	0.175061
SNORA68	0.1689
FBXL22	0.594553
FBXL14	0.0432157
RUNX1T1	0.44714
PARP12	-0.28368
NBPF10 /// NBPF11 /// NBPF8	0.391555
MIR1-2 /// MIR133A1 /// MIR133A1HG	0.521943
C4orf46 /// TOMM7	0.32605
MIR6845 /// NRBP2	0.281876
KANK4	0.348731
RP11-1109F11.5	0.295427
KCND3	0.195032
KCNA1	0.572081
KCNA5	0.585127
KCNB1	0.636736
KCNG4	0.34202
KCNH2	0.510477
KCNE4	0.385004
KCNK2	0.481994
KCNK3	0.565825
KCNQ4	0.26571
KCNQ5	0.284602
KCNN3	0.32935
KCNT2	0.501911
KCNS3	0.322285
RASGEF1B	-0.253162
NBPF10 /// NBPF12 /// NBPF14 /// NBPF15 /// NBPF20 /// NBPF8 /// NBPF9	0.417916
MBNL1-AS1	0.586457
SLC25A21-AS1	0.316785
PTCHD1	0.637558
HOXB-AS3	0.292469
PPIAP21 /// PPIAP21	-0.298395
KIF1C	0.0897838
CTB-78F1.1	0.066571
TECPR2	0.394654
TTN-AS1	0.346026
PTGER3	0.537735
KLF15	0.465062
KLHL4	0.334621
NIPAL4	0.328011
NIPAL3	0.268428
KLK10	-0.201494
KLK12	-0.229126
RP13-39P12.3	0.154725
BRI3BP	-0.399322
HIST1H2AJ	-0.309916
FUNDC2	0.330842
LOC389641	-0.393632
LOC389765	0.276621
CEP162	0.121946
KPNA4	0.1401
KPNA5	0.412527
L1TD1	0.215358
KRBA1	0.289314
KRT18	-0.510941
KRT15	-0.194827
LOC100996696 /// PABPC4	0.188536
PTPDC1	0.170386
EIF4ENIF1	0.176093
GLTSCR2 /// SNORD23	0.259289
PITPNM3	0.29725
LOC100996724 /// LOC100996761 /// LOC101929792 /// LOC101930416 /// LOC653513 /// PDE4DIP	0.2561
CTC-523E23.1	0.134524
AMIGO1	0.500205
ATP13A1	-0.267169
ATP13A2	-0.197136
RP11-466P24.7	0.381063
TTC3 /// TTC3P1	0.282234
EGFL8 /// PPT2 /// PPT2-EGFL8	0.386792
SDR39U1	0.146065
RP11-395I6.3	0.240299
SNRK-AS1	0.309121
SRSF11	0.195086
CXCL16	-0.325594
MIR4315-1 /// MIR4315-2 /// MIR6080 /// PLEKHM1 /// PLEKHM1P	-0.333043
KLHDC2	0.343223
KLHDC1	0.504382
RALGAPA1	-0.242456
KLHL41	0.52954
KLHL42	0.362661
KLHL15	0.276279
KLHL10	0.288712
KLHL13	0.333167
KLHL26	0.225709
LOC100996517 /// LOC102724364 /// SEC22B	-0.110638
NKIRAS1	0.386458
ATP6AP1	-0.128642
ZNF582-AS1	0.485807
ATP6V0B	-0.298634
ATP6V0C	-0.111958
LAMC2	-0.39832
LAMA2	0.360842
LAMA1	-0.00830227
LAMP5	0.359767
LAMP1	-0.203242
LARP6	0.440404
RP11-362K14.6	0.230167
CKMT2-AS1	0.31348
PLA2G4C	0.276776
AK093356 /// RP11-10L12.4	0.26485
DCUN1D5	0.28588
DCUN1D4	0.0634236
LDOC1	0.620467
ATRIP /// TREX1	-0.198683
LOC389834 /// MAFIP /// TEKT4P2	0.242737
GJA9 /// GJA9-MYCBP /// MYCBP	-0.358965
PCDHA1 /// PCDHA10 /// PCDHA11 /// PCDHA12 /// PCDHA13 /// PCDHA2 /// PCDHA3 /// PCDHA4 /// PCDHA5 /// PCDHA6 /// PCDHA7 /// PCDHA8 /// PCDHA9 /// PCDHAC1 /// PCDHAC2	0.266583
RPL13 /// SNORD68	0.102905
LIMS2	0.590689
LIN7B	0.275191
LIMK2	-0.18765
LIX1L	0.444033
MED13L	0.256767
AMZ2P1	0.189869
ITGBL1	0.429503
PTGES3L	0.516025
LMAN2	-0.339822
LMOD1	0.648058
LMOD3	0.245222
TXNRD1	-0.266478
PCDHB4	0.311819
PCDH19	0.317964
BAIAP2-AS1	0.181002
HIST1H1D	-0.278364
LOXL4	0.359539
LOXL1	0.332475
LPAR4	0.355581
LPPR4	0.412356
ANAPC4	0.024375
LRCH2	0.541462
DENND1A	-0.423417
LRGUK	-0.0385851
LRFN5	0.419064
LRFN4	-0.311859
MIR6787 /// SLC16A3	-0.443002
LRP1B	0.392912
LRRC2	0.31737
LRRC7	0.184118
LRRN3	0.279676
AY927499	0.13714
LSAMP	0.366365
RP11-410L14.2	0.194823
GOLGA8CP /// GOLGA8DP /// GOLGA8EP /// GOLGA8F /// GOLGA8G	0.357287
COL14A1	0.360573
LTB4R	-0.215035
LTBP3	0.326567
LTBP1	0.451258
UNC93B1	-0.267769
COL21A1	0.484955
CLEC3B /// EXOSC7	0.381426
LOC101928102 /// LOC102723678 /// LOC102723709	0.112636
ANGPT1	0.447396
PCNXL4	0.0953501
LRP2BP	0.12076
LYNX1	0.339186
LYRM9	0.348655
LYRM5	0.231237
LYRM7	0.0972113
MESDC1	-0.276352
CFLAR-AS1	-0.14458
RP11-68I3.11	-0.114577
ANKS1A	0.338983
ANKS1B	0.266928
ANKRD6	0.414365
LZTS2	0.206018
RNF11B	-0.129812
RNF115	0.138877
RNF150	0.649794
RNF165	0.469247
RNF149	-0.477304
RNF180	0.555837
RNF181	-0.115293
PCP4L1	0.201385
LOC102724441 /// LOC102724951 /// LOC389831	0.137024
BC040901 /// CTC-241N9.1 /// LOC100996419	0.236435
CYBRD1	0.356441
LRRC32	0.323168
LRRC49	0.329732
LRRC3B	0.421973
LRRC17	0.439041
LRRC4C	0.429495
LRRC8D	-0.233746
SAMD11	0.349874
MIR29A /// MIR29B1	-0.143178
RP11-295M18.6	0.35706
MAGT1	-0.28806
MAP10	0.170305
MAP1S	-0.171769
MAP1B	0.537017
RP11-27I1.6	0.0693559
MARK1	0.425504
ZC3H13	0.240978
ATP6V1G2	0.409714
ATP6V0E2	0.181526
MCFD2	-0.326906
MCHR2	-0.0441092
CTTNBP2	0.160497
MDH1B	0.215483
PCYOX1	0.252471
CCDC180 /// LOC100499484-C9ORF174	0.170096
ANKRD20A12P /// LOC101059949 /// LOC101060632 /// LOC101927345	0.141488
MED15	-0.198589
MECP2	0.325092
MED29	0.08001
MED28	0.0768132
MED25	-0.227892
MEF2D	-0.249798
RASGRP2	0.421525
MEIS2	0.312469
MEIS1	0.47176
MIR143HG /// MIR145	0.581853
MEOX2	0.50826
ANTXR2	0.22966
MFAP5	0.444931
MFAP4	0.533138
ZBTB37	-0.131593
ZBTB16	0.497898
ZBTB47	0.518998
MFSD5	-0.419264
MGARP	0.471994
RASL11B	0.441195
MGST1	-0.341436
RP11-539L10.3	0.156842
CDC42EP3	0.419652
CDC42EP2	-0.18036
HIST1H2AD /// HIST1H3A /// HIST1H3B /// HIST1H3C /// HIST1H3D /// HIST1H3E /// HIST1H3F /// HIST1H3G /// HIST1H3H /// HIST1H3I /// HIST1H3J	-0.223938
MICU3	0.4389
CYP2E1	-0.125159
SEPSECS-AS1	0.179006
CCDC30 /// PPCS	-0.211817
COLEC11	0.30649
AK021804	0.458146
STARD9	0.508814
MKLN1	-0.288962
CYP2U1	0.427578
ZMYND15	-0.194091
MLXIP	0.184023
TGFBR3	0.442109
RP3-327A19.5	0.176823
MMP25	-0.320007
MMP10	-0.37938
MMP12	-0.55544
ZSCAN23	0.209043
ZSCAN26	0.477317
ZSCAN18	0.419805
MOAP1	0.50497
MOCS2	0.284214
MOCOS	-0.440523
MOP-1	-0.142593
MORN4	0.148237
MORN5	0.596595
MOV10	-0.376505
MPDU1	-0.486173
PDE10A	-0.132715
MPZL1	-0.366319
NKX3-2	0.258715
ZCCHC5	0.357991
CLRN1-AS1	-0.129628
CES1 /// LOC100653057	0.327564
MROH8	0.175052
MRVI1	0.356303
HPCAL1	-0.209031
PDGFRL	0.324869
MST1L	0.250777
MSRB2	0.320341
MSRB3	0.494808
MTCL1	0.201484
MTFP1	-0.413428
FENDRR	0.454185
MTUS2	0.499061
MTURN	0.457265
PDLIM3	0.550997
PDLIM7	0.289875
LSMEM2	-0.067778
MXRA8	0.362985
MXRA7	0.480173
FERMT2	0.540549
MYD88	-0.325549
MYEF2	0.503061
MYEOV	-0.28675
MYH16	-0.271071
MYH11	0.64272
MYLIP	0.291053
MYO16	0.295417
MYO1E	-0.180961
MYO7A	-0.226475
MYO9A	0.41507
MYOCD	0.613803
MYOM1	0.459929
MYOM2	0.187326
MYOZ3	0.570428
MYOZ2	0.431784
MYRIP	0.392747
SNRNP35	-0.187576
LANCL2	-0.2167
LANCL3	0.307822
STRA13	-0.29729
B3GALT2	0.0599193
NAA30	0.129464
NACC2	0.173224
NACAD	0.643278
NBPF1	0.319826
STXBP4	0.168768
P2RY12	0.334089
NCALD	0.353401
LOXL1-AS1	0.25112
NCEH1	-0.412625
NCOA3	-0.0392215
STYXL1	-0.290053
NDRG4	0.359549
RP5-1039K5.17	0.454959
NEGR1	0.562111
SBSPON	0.400316
S100A6	-0.286604
S100A7	-0.0850679
NFASC	0.420849
RP6-99M1.2	-0.150815
PDZRN3	0.470449
PDZRN4	0.675656
ROPN1L	-0.0601548
SPIN2A /// SPIN2B	0.200877
MGAT4C	0.136227
MGAT4A	-0.197847
RABGGTA	-0.366779
RABGAP1	0.402221
DMRTA2	-0.132427
DMRTA1	-0.267768
NIM1K	0.310003
NIPBL	0.0599893
NIPA1	-0.285755
NIPA2	-0.372184
ZCWPW2	0.257457
MYL12A	-0.186482
MYL12B	-0.209482
GTF2H2 /// GTF2H2B	0.00690148
NKAPL	0.284726
NLGN1	0.43152
NLRP5	0.22655
B3GNTL1	-0.27822
WFDC13	-0.157084
NLRP14	-0.0918054
NLRP12	-0.2066
LEFTY1 /// LEFTY2	0.556958
RP3-525N10.2	0.495186
NOP10	-0.236467
NOVA1	0.25832
NOXO1	-0.212698
NPAS3	0.255307
RP13-638C3.2	-0.127543
NPTXR	0.417715
NPTX1	0.624235
NPY1R	0.412609
NPY5R	0.222297
NR2F1	0.448122
NR2F2	0.364927
HAND2-AS1	0.627539
BC017988 /// RP11-308N19.1	0.144196
SCAPER	0.227972
CHRNA3	0.596851
SCARA3	0.574807
DYNC1I2	0.0921568
DYNC1I1	0.393207
LOC101927579 /// LOC101928042	0.0797816
NRXN1	0.443197
NRXN3	0.623257
NRXN2	0.55965
NSDHL	-0.345635
CHRDL2	0.37779
CHRDL1	0.592512
NSRP1	0.130729
ZFYVE28	-0.157142
ZFYVE21	0.179248
NUDT3	0.189812
NUDT7	0.196408
BCL2L2	0.435918
BCL2L1	-0.231435
DNAJC3	-0.310264
DNAJC1	-0.215942
DNAJC6	0.219374
DNAJB5	0.557199
DNAH17	-0.24027
PGLYRP2	-0.200514
AB488780	0.239807
CCDC88C	-0.27496
AC018755.17	-0.139708
TMEM161B-AS1	-0.0180852
CCDC121	0.235805
CCDC127	0.159479
CCDC112	0.058379
CCDC110	0.332355
CCDC104	0.125608
CCDC107	0.310401
CCDC151	0.105717
CCDC146	0.502065
CCDC134	-0.158611
CCDC136	0.273557
CCDC181	0.18886
CCDC85A	0.360898
NXPE1	-0.100118
NXPH3	0.405702
ZDHHC5	-0.373911
THSD7B	0.657967
LINC00086 /// LINC00087	0.494297
RP11-161D15.1	0.365346
TNFSF12 /// TNFSF12-TNFSF13	0.431388
LOC100270804	0.38444
CNTNAP3 /// CNTNAP3B /// CNTNAP3P2	0.16243
UNC45B	0.388408
UNC13C	0.0781239
ORMDL2	-0.338259
OSBPL1A	0.276474
APOLD1	0.364073
TRNAU1AP	0.162206
C16orf93	-0.309229
C16orf45	0.500804
DNM3OS	0.426895
OBSL1	0.320215
VSTM2L	0.220045
IGFBP7-AS1	0.28236
DPY19L2P2	0.371627
SCUBE2	0.551392
ARHGEF9	0.207826
ARHGDIA	-0.275254
ARHGAP6	0.25144
CALM1 /// CALM2 /// CALM3	0.365649
SLC16A14	0.231772
NMNAT2	0.180963
CTD-2002J20.1	-0.074078
RPS15A	0.291008
TICAM1	-0.313661
C1QTNF4	0.407458
C1QTNF3	0.54265
C1QTNF2	0.598956
C1QTNF7	0.639359
OLFM3	0.349838
LOC728705 /// TMEM263	0.452908
LOC100128108	0.380182
LOC100129361	0.296711
LOC100129550	0.305299
LOC100506403 /// LOC101928269 /// RUNX1	-0.152503
ZFHX4-AS1	0.307463
COPG2IT1	0.227361
OSBPL6	0.388146
OSBPL3	-0.264542
OR3A1	-0.0953209
P2RY2	-0.275665
RP11-318A15.2	-0.0979435
OSCP1	0.212299
CLPTM1L	-0.130695
SLITRK3	0.343379
SLITRK5	0.505941
LY86-AS1	-0.151157
RPS4XP2 /// RPS4XP2	0.152741
SDF2L1	-0.346504
OXSR1	-0.207079
PRICKLE2	0.502666
PRICKLE3	-0.232871
PRICKLE1	0.472256
BC070363 /// RP11-108M9.4	0.293905
SAA1 /// SAA2 /// SAA2-SAA4	-0.286448
ACAD11 /// NPHP3 /// NPHP3-ACAD11	0.354168
RP11-313C4.1	-0.168678
ACTB /// ACTG1	-0.249798
LOC102724927	0.177816
LOC102724842	-0.147021
LOC102724587	0.309714
LOC102724316	0.354961
LOC102724275	0.075088
LOC102724030	0.0929431
LOC102723692	-0.0738123
LOC102723645	0.155978
LOC102723757	-0.0927076
ANXA2P1	-0.334057
ANXA2P3	-0.357237
ANXA2P2	-0.36123
PADI2	-0.0930931
LOC102723918	0.41739
PALLD	0.416234
SERPINA1	-0.235069
SERPINB3	-0.189382
SERPINB4	-0.146191
SERPINB1	-0.379367
SERPINB8	-0.362837
SERPINB5	-0.308427
PART1	0.56975
PARVA	0.382636
AC136289.1	-0.157391
AL832909 /// LINC00984	0.51312
HS3ST6	-0.183266
HS3ST1	-0.286838
LOC100287387	0.374262
LOC102725408	-0.114353
CADM3-AS1	0.259833
PCDH9	0.589338
PCF11	0.168262
PCGF3	-0.358492
PCSK2	0.2027
LOC100288675	-0.270796
PDCD4	0.15413
PDE1A	0.497209
PDE2A	0.454928
PDE3A	0.462405
PDE8B	0.579821
PDE9A	0.446473
PDE5A	0.296937
PDE7B	0.334325
PDIA6	-0.266507
PDIA4	-0.325773
PDZD4	0.315671
PELI3	0.262675
PEX12	0.212591
LOC100130219	0.320619
HS6ST2	0.15154
HS6ST3	0.0663935
LOC100130691	0.183775
PFDN5	0.289173
CNTNAP3 /// CNTNAP3B	0.150802
ARIH2OS	0.0988966
RP11-295P9.12	0.158688
LOC100131496	-0.167296
LOC100131655	-0.146793
BHLHE22	0.354742
SLC22A17	0.505097
LOC100132356	0.153074
SLC26A10	0.449734
PHRF1	-0.269354
PI4KA	0.110352
MIR6732 /// ZC3H12A	-0.336029
LOC100132077	0.198495
ZNF43 /// ZNF729	0.251608
SLC25A43	-0.298009
SLC25A10	-0.347299
SLC25A27	0.298496
SLC25A23	0.308103
SLC25A22	-0.306798
SLC25A36	0.393635
PINK1	0.318879
PYCARD	-0.326013
LOC100134937	0.281085
PKI55	0.0200164
RP11-384P7.7	0.434732
C22orf39	0.311751
PLAC9	0.522001
PLCE1	0.0810148
PLCD4	0.553183
PLCL1	0.31085
PLEK2	-0.490631
PLIN4	0.497957
PLIN3	-0.396235
SNHG9 /// SNORA78	0.19729
AK055981	0.324108
SH3BGRL3	-0.288458
LOC157503 /// XKR4	0.559462
LOH12CR2	0.463963
MIRLET7BHG	0.188174
PPARD	-0.298014
PPCDC	-0.343692
PPEF2	-0.0643923
PPM1A	0.299733
PPM1L	0.173156
PPM1J	-0.320935
PPM1E	0.170142
PPP4C	-0.390208
RP11-307L14.1 /// RP11-307L14.2	0.0741545
SEC61G	-0.205295
PQLC2	-0.169136
SEC23B	-0.291545
GUSBP1 /// GUSBP4	0.250011
PRDM6	0.498997
PRDM2	0.383782
PRELP	0.544115
PRKCB	0.375114
PRKD2	-0.306475
PRKD1	0.46039
PRKG1	0.434617
SNRPN /// SNURF	0.41858
PRMT2	0.366212
PRRT2	0.401188
PRR24	0.392637
PRRG4	-0.400812
MINOS1	0.309422
PSKH1	0.145886
PSMC4	-0.351127
SERPINB3 /// SERPINB4	-0.177052
HSD3B7	-0.342889
LOC283861	0.416085
PTBP2	0.467798
PTBP3	-0.483564
WFDC21P	-0.150736
PTPLA	0.338259
PTPN9	-0.222956
LOC283075	0.402667
LOC283357	0.176904
LOC283588	0.321331
PUS10	-0.283749
LOC284837	-0.11409
PVRL2	-0.277025
LOC285147	0.335027
LOC285556	0.218213
PWAR6	0.566681
PWAR5	0.239476
LOC285889	-0.125501
LOC285812	0.442687
IFNGR2	-0.148673
LOC286272	0.3058
LOC286367	0.536371
AK055981 /// RP11-617F23.1	0.369304
ARID3B	-0.223547
PYGO1	0.4118
EIF2AK2	-0.166311
SEL1L2	0.339439
RPL5 /// SNORA66 /// SNORD21	0.0709449
SEMA3C	0.167219
SEMA3G	0.454469
SEMA3E	0.121502
SEMA4B	-0.25196
PLEKHS1	-0.204732
PLEKHM1	-0.153285
PLEKHB2	-0.306679
PLEKHA4	0.140404
DNASE1L1	-0.20154
ARMCX1	0.457228
ARMCX2	0.399691
S100A11P1 /// S100A11P1	-0.326472
MAB21L1 /// MIR548F5	0.475547
ARPC5L	-0.346568
ARPC1B	-0.281713
LDOC1L	0.226686
GLYR1 /// SEPT6	0.397348
CHL1-AS2 /// CHL1-AS2	0.142039
SESTD1	0.205823
SETBP1	0.573121
C19orf10	-0.315251
SERTM1	0.445907
RRN3P1	0.301181
RP11-212P7.2	0.342603
OTUD7A	0.148914
MMP23A /// MMP23B	0.359251
RP11-486G15.2	0.461784
RBM26-AS1	0.0799927
C3orf18	0.543385
C3orf70	0.48394
C3orf35	-0.155754
DPYSL3	0.400605
ZYG11B	0.356179
NBPF10 /// NBPF11 /// NBPF12 /// NBPF14 /// NBPF15 /// NBPF20 /// NBPF8 /// NBPF9	0.382132
ACTA2-AS1	0.377011
FILIP1	0.539952
USP6NL /// USP6NL-IT1	-0.173932
ZKSCAN7	0.47658
ZKSCAN8	0.248027
PGM5-AS1	0.605285
PHLDA3	0.298664
CTA-390C10.10	0.245323
ANGPTL7	0.506573
ANGPTL1	0.594957
RP4-813F11.4	0.260525
KANSL1-AS1	0.181923
TNFAIP2	-0.243137
TNFAIP1	-0.239558
KRBOX4	0.290126
KRBOX1	0.29669
PHOX2B	0.403012
CYP19A1	-0.135673
RP11-111J6.2	0.165577
RP11-401P9.4	0.272321
CYP27B1	-0.230184
CYP39A1	0.321129
PRTFDC1	0.117257
MAFG-AS1	-0.247406
RAB39A	-0.0532626
RAB33B	0.244333
AJ011981 /// DPY19L1	-0.211741
KIR3DL1	-0.179715
CYP46A1	0.278741
LOC100506325 /// LOC102724532	0.139571
IGSF11	0.521767
IGSF10	0.320651
CLASP2	0.246137
RABIF	-0.283359
RAB3C	0.151799
RAB35	-0.388471
RAB5C	-0.263813
RAB6B	0.514916
RAB20	-0.308788
RAB23	0.470118
RAB10	-0.41371
RAB8A	-0.196948
RAB9B	0.622735
CTD-2619J13.17	0.303123
RAMP1	0.30367
RAP1A	0.506147
RAPH1	-0.235875
RBM11	0.157059
RBM24	0.562824
RBM4B	0.181953
RBMS3	0.540995
RBPMS	0.388308
RC3H1	-0.386678
RSL1D1	0.0815653
ITGB1BP2	0.551341
ARHGEF4 /// LOC101930241	0.287217
RCAN2	0.501604
SFT2D2	-0.409306
RCOR3	0.145126
RCOR1	-0.315819
ADAMTSL3	0.592796
PHYHIP	0.185493
GADD45G	0.177377
TNFRSF10B	-0.430128
TNFRSF10A	-0.437587
CLDND1	0.429244
CLDN14	-0.133989
REEP1	0.562565
REEP4	-0.31192
PABPC4L	0.464503
RERGL	0.310159
GOLGA3	-0.152428
RGAG4	0.435412
RSPH6A	-0.179506
RSPH4A	0.0802472
KRT222	0.450584
KRT33A	-0.14288
RP11-45M22.5	-0.281394
RIMS2	0.159814
RIMS1	0.431226
RIMS3	0.383012
RIPK1	-0.22116
CCL14 /// CCL15-CCL14	0.451472
C14orf182	-0.144676
C14orf132	0.629003
TNFSF15	-0.242896
AX746903 /// PDE5A	0.414775
RMDN2	0.0675605
RMDN1	0.184219
RNF11	0.388867
RNPC3	0.175206
ZNF300P1	0.471676
DPY19L1	-0.422781
DPY19L2	0.540436
ARL14EP	0.286523
ROGDI	0.355617
RASAL2	-0.302115
RASSF3	0.271127
RASSF8	0.268364
FAM136A /// LOC100287852	-0.334558
RPL15	0.120961
S1PR3	0.480701
RPS25	0.129343
RPS28	0.147319
RPS23	0.102536
RPS4X	0.165913
AX748294 /// RP11-1006G14.1	-0.240689
N4BP2L2	0.216964
KLF3-AS1	0.458426
TNXA /// TNXB	0.56308
RSBN1	0.230473
RSPO2	0.534959
RSPO1	0.285126
RUFY3	0.129447
ZNF285 /// ZNF806	0.434636
PIK3C3	0.166933
ABCA12	-0.271825
CTD-2555O16.4 /// MTHFD1	0.381572
RWDD1	0.294898
PPP1R13L	-0.270024
PPP1R12B	0.355013
PPP1R15A	-0.237013
PPP1R14A	0.564572
SYNGR2	-0.330578
TGFB1I1	0.469204
RP11-18F14.4	-0.143042
SYNPO2	0.568683
FGF14-AS2	0.546197
PINLYP	0.336902
TM4SF1	-0.218271
GPBAR1	0.394607
LOC102725451 /// TPTEP1	0.309458
ABI3BP	0.549572
ATP8A2	0.36343
ATP8B3	-0.105205
ATP11B	-0.198079
ATP1B2	0.468571
ATP1A2	0.629044
ATP2A2	-0.228015
ATP2C1	-0.255664
ATP2B4	0.491793
TM9SF2	-0.225229
SALL2	0.57757
SAP18	0.165059
SAR1A	-0.392258
SATB1	0.371059
SBNO2	-0.379943
RBFOX3	0.368634
C1QTNF9 /// C1QTNF9B	0.303835
SCN3B	0.560179
SCN9A	0.182821
SCN4B	0.603851
SCN7A	0.629312
SCRG1	0.623153
ATRNL1	0.309231
LOC101060179 /// PRDM11	0.179409
SH3BGR	0.616406
SH3BP2	-0.151527
SH3D19	0.159194
SEC62	0.327002
SEC63	0.200395
SEC13	-0.232773
SEL1L	-0.241578
SEMG2	-0.122227
SENP6	0.200718
SEPW1	0.286123
SESN3	0.131995
SESN1	0.179625
SESN2	-0.179879
COLGALT2	0.234104
SFRP4	0.302787
SFRP1	0.511762
SFRP2	0.358323
ABCB5	0.206931
ABCA6	0.374283
ABCA3	0.202104
ABCA9	0.352161
ABCA7	-0.168101
ABCA8	0.212939
ABCC9	0.578545
CEACAM1	-0.322729
ABRACL	-0.352014
TSPAN14	-0.27857
TSPAN18	0.457467
TSPAN17	-0.309576
ACAP2	-0.389956
ACAT1	0.194499
ACER3	-0.259412
ATXN1L	0.265627
ACOX2	0.249024
ACSM5	0.3416
ACTN2	0.502353
ACTG2	0.592018
ACTA2	0.527618
ACTA1	0.185196
ACTC1	0.625199
TMBIM6	-0.275335
ADCY5	0.509562
TMEFF2	0.542578
SIRT4	0.284479
ADPGK	-0.37892
TMED10	-0.284101
ADRB3	0.354229
TMEM88	0.448099
TMEM47	0.495888
TMEM44	-0.200067
TMEM33	-0.491144
TMEM35	0.620434
TMEM61	0.223051
TMEM62	-0.384629
TMEM64	0.165018
TMEM56	0.185301
TMEM25	0.279932
RBPMS2	0.6641
PACSIN2	-0.13376
PACSIN1	0.189657
LOC439938	0.342997
GPR162	0.116072
GPR133	0.435705
GPR157	-0.166123
GPR146	0.403789
MAPKBP1	0.269283
AGBL3	0.321013
SLIT3	0.485069
SLIT2	0.596518
FAM226A /// FAM226B	0.230453
SLMAP	0.455679
AGTR1	0.520572
AGTR2	0.443663
SMAD9	0.470961
SMCO3	0.361015
RP11-792A8.4	0.175033
GPRC5A	-0.284311
SMOC2	0.477671
SMYD1	0.58048
SMYD4	0.154802
GGT1 /// GGT2 /// GGT3P /// GGT8P /// GGTLC1 /// GGTLC2 /// LOC100132705 /// LOC102724197	-0.122095
STARD13	0.266718
DTX2 /// LOC102725292	-0.272455
SNTA1	0.413772
SNX21	0.461457
SOCS1	-0.216485
CTD-2373J6.1	0.0951325
SOX15	0.211256
SOX10	0.41242
SPAG9	0.238592
SPG11	-0.239401
SPG20	0.533071
AKAP6	0.376561
SPON1	0.415692
SPNS3	-0.292949
SPNS2	-0.145055
SPRY4	-0.164967
KRT18P44 /// KRT18P44	-0.302528
AKTIP	0.289943
RP11-819C21.1	0.271891
ALAS1	-0.425239
ALPK3	0.323554
AMER2	0.38817
SRP54	-0.202825
SRPRB	-0.319993
SRSF7	0.246545
LOC101929232 /// PDCD6IPP2	0.293695
SSC5D	0.300518
SSBP2	0.516381
C6orf48	0.201153
ANXA2	-0.365419
STAU2	0.170077
STAT2	-0.28976
STAC3	-0.303124
STAM2	-0.288013
LINC00152 /// LOC101930489	-0.254525
STK33	0.374131
RP11-506O24.2	0.310745
STMN2	0.447148
STMN4	0.163554
STON1	0.443894
STOX2	0.421713
STT3A	-0.327141
AP1S1	-0.394455
AP1G1	-0.244441
AP1B1	-0.215119
AP2B1	-0.247189
EFEMP1	0.421596
AP4S1	0.284364
AP4B1	-0.305689
AP5M1	0.249076
APAF1	-0.309185
SUGCT	0.33735
APBB1	0.35327
SURF4	-0.382727
APLP2	-0.0575527
APLP1	0.331973
SUSD4	0.195732
SUSD5	0.511425
SUSD1	-0.185557
RTEL1 /// RTEL1-TNFRSF6B	-0.380637
SVEP1	0.368175
MIR4697 /// MIR4697HG	0.471303
BZRAP1	0.207303
ARL5B	-0.412417
ARL4D	0.487392
BHLHB9	0.33499
[truncated: 658 more rows]
