# Supplementary material for: Low FNDC5/Irisin expression is associated with aggressive phenotypes in gastric cancer
Source: Front Pharmacol. 2022 Oct 28;13:981201. doi: 10.3389/fphar.2022.981201 (PMC9649517; doi:10.3389/fphar.2022.981201)
Supplement: Supplementary file 16 [file Table8.XLSX]

## Sheet: kegg
ID	Description	BgRatio	pvalue	p.adjust	qvalue	geneID	Count	one_type	two_type
hsa04270	Vascular smooth muscle contraction	132/7914	1.00442e-05	0.000773402	0.000666088	MYH11/KCNMA1/KCNMB1/MYLK/MYL9/ACTG2	6	Organismal Systems	Circulatory system
hsa04261	Adrenergic signaling in cardiomyocytes	149/7914	0.000253157	0.00974654	0.00839415	SCN7A/ATP1A2/ACTC1/PPP1R1A/SCN4B	5	Organismal Systems	Circulatory system
hsa04022	cGMP-PKG signaling pathway	167/7914	0.000429258	0.0110176	0.00948885	ATP1A2/KCNMA1/KCNMB1/MYLK/MYL9	5	Environmental Information Processing	Signal transduction
hsa04921	Oxytocin signaling pathway	153/7914	0.00281459	0.054181	0.046663	RYR3/MYLK/MYL9/GNAO1	4	Organismal Systems	Endocrine system
hsa04260	Cardiac muscle contraction	86/7914	0.00447104	0.0558644	0.0481128	CASQ2/ATP1A2/ACTC1	3	Organismal Systems	Circulatory system
hsa04911	Insulin secretion	86/7914	0.00447104	0.0558644	0.0481128	ATP1A2/KCNMA1/KCNMB1	3	Organismal Systems	Endocrine system
hsa04970	Salivary secretion	90/7914	0.00507858	0.0558644	0.0481128	ATP1A2/KCNMA1/RYR3	3	Organismal Systems	Digestive system
hsa04530	Tight junction	169/7914	0.0277559	0.248832	0.214305	BVES/MYH11/MYL9	3	Cellular Processes	Cellular community - eukaryotes
hsa04360	Axon guidance	181/7914	0.0330836	0.248832	0.214305	RGMA/MYL9/SLIT2	3	Organismal Systems	Development and regeneration
hsa04971	Gastric acid secretion	75/7914	0.0345187	0.248832	0.214305	ATP1A2/MYLK	2	Organismal Systems	Digestive system
hsa04020	Calcium signaling pathway	193/7914	0.0389121	0.248832	0.214305	CASQ2/RYR3/MYLK	3	Environmental Information Processing	Signal transduction
hsa04510	Focal adhesion	199/7914	0.0420122	0.248832	0.214305	FLNC/MYLK/MYL9	3	Cellular Processes	Cellular community - eukaryotes
hsa05410	Hypertrophic cardiomyopathy (HCM)	90/7914	0.0480551	0.248832	0.214305	DES/ACTC1	2	Human Diseases	Cardiovascular disease
hsa05032	Morphine addiction	91/7914	0.0490173	0.248832	0.214305	GNAO1/PDE8B	2	Human Diseases	Substance dependence
